# Supplementary material for: Cadmium Highlights Common and Specific Responses of Two Freshwater Sentinel Species, Dreissena polymorpha and Dreissena rostriformis bugensis
Source: Proteomes. 2024 Mar 26;12(2):10. doi: 10.3390/proteomes12020010 (PMC11036304; doi:10.3390/proteomes12020010)
Supplement: Supplementary file 1 [file proteomes-12-00010-s001.zip]

Archive with 6 entries (6 files):
- FBultelle Supplementary files 20Feb24/FBultelle Proteomes Table S1.xlsx
- FBultelle Supplementary files 20Feb24/FBultelle Proteomes Table S2.xlsx
- FBultelle Supplementary files 20Feb24/FBultelle Proteomes Table S3.xlsx
- FBultelle Supplementary files 20Feb24/FBultelle Proteomes Table S4.xlsx
- FBultelle Supplementary files 20Feb24/FBultelle Proteomes Table S5.xlsx
- FBultelle Supplementary files 20Feb24/FBultelle Supplementary Figures-20Feb24.pptx
