# Supplementary material for: Cadmium Highlights Common and Specific Responses of Two Freshwater Sentinel Species, Dreissena polymorpha and Dreissena rostriformis bugensis
Source: Proteomes. 2024 Mar 26;12(2):10. doi: 10.3390/proteomes12020010 (PMC11036304; doi:10.3390/proteomes12020010)
Supplement: Supplementary file 1 [file proteomes-12-00010-s001.zip › FBultelle Supplementary files 20Feb24/FBultelle Proteomes Table S1.xlsx]

## Sheet: tab-ZM id MS
	Tab S1 : identification of zebra mussel differentially abundant proteoforms (DAPs) after cadmium exposure.
Dreissena	DAP	abbreviation	Mr obs.	pI obs.	Identification	Species of identification	access number	Mr calc.	pI calc.	cov.	pep.
ZM	81	EEF2	93961.8	7.5	elongation factor 2, predicted	Crassostrea gigas	XP_011419427.1	93807	6.54	42	21
ZM	110	FLNA	94619.2	5.7	filamin A_B_C partial, end part	Dreissena polymorpha	XP_052286871.1	429147	5.82	18	38
ZM	114	ALDH1L1	92374.3	6.0	cytosolic 10-formyltetrahydrofolate dehydrogenase	Crassostrea virginica	XP_022308823.1	101241	6.31	32	24
ZM	159	HSP90B1	89953.9	5.1	endoplasmin alias glucose-regulated protein 94	Crassostrea gigas	BAF63637.1	91365	4.83	37	27
ZM	163	RRBP1	89856.4	5.6	ribosome-binding protein 1	Dreissena polymorpha	XP_052272909.1	110856	5.92	31	34
ZM	170	MVP	89817.9	5.7	major vault protein	Dreissena polymorpha	XP_052213085.1	96755	5.59	59	25
ZM	191	FLNA	85826.7	6.0	filamin-A, partial	Dreissena polymorpha	XP_052286871.1	429147	5.82	20	45
ZM	207	VCP	85723.1	5.0	transitional endoplasmic reticulum ATPase	Mizuhopecten yessoensis	OWF38174.1	94138	5.04	31	15
ZM	211	HSP90AA1	85658.5	5.1	heat shock protein 90, HSP90A1	Corbicula fluminea	AMM04544.1	83077	4.91	28	16
ZM	242	PCCA	76341.2	6.7	propionyl-CoA carboxylase alpha chain, mitochondrial	Crassostrea virginica	XP_022288270.1	80239	6.30	75	45
ZM	244	ANXA7	78073.7	7.6	annexin A7	Dreissena polymorpha	XP_052267220.1	66877	8.86	23	19
ZM	260	FUBP1	76900.9	6.0	far upstream element-binding protein 1	Crassostrea virginica	XP_022320952.1	72027	6.43	41	23
ZM	272	GBA2	79091.7	4.6	glucosidase 2 subunit beta	Mizuhopecten yessoensis	XP_021377268.1	60632	4.36	52	13
ZM	318	PCK1	71984.1	6.7	phosphoenolpyruvate carboxykinase, cytosolic [GTP]	Dreissena polymorpha	XP_052233728.1	73003	5.89	57	35
ZM	319	LMNA	75067.1	5.2	60 kDa neurofilament protein-like	Dreissena polymorpha	XP_052223977.1	71037	5.46	45	22
ZM	334	STIP1	73026.2	5.8	stress-induced-phosphoprotein 1	Mizuhopecten yessoensis	XP_021366989.1	62654	5.35	46	27
ZM	346	HSPA12A	69539.7	6.6	heat shock 70 kDa protein 12A	Crassostrea virginica	XP_022325720.1	65693	6.57	41	18
ZM	352	DDX3X	66641	6.1	ATP-dependent RNA helicase DDX3X	Mercenaria mercenaria	XP_045200225.1	83050	7.99	25	16
ZM	356	FARSB	69075.5	5.4	phenylalanine-tRNA ligase beta subunit	Crassostrea gigas	XP_011448986.1	71114	5.36	32	20
ZM	431	NAP1L1	60086.2	4.3	nucleosome assembly protein 1 1	Dreissena polymorpha	XP_052268699.1	46469	4.43	27	26
ZM	434	PPP5C	56198.9	6.0	serine/threonine-protein phosphatase 5	Dreissena polymorpha	XP_052275123.1	56653	6.11	32	14
ZM	474	U2AF2	53138.3	5.6	splicing factor U2AF 50 kDa subunit	Mercenaria mercenaria	XP_045212493.1	50221	9.23	27	7
ZM	517	CNDP2	48800	5.5	cytosolic non-specific dipeptidase	Dreissena polymorpha	XP_052268659.1	51942	5.42	39	12
ZM	532	PCYT2	47621.8	6.3	ethanolamine-phosphate cytidylyltransferase	Crassostrea gigas	XP_011414849.1	44547	6.20	35	13
ZM	550	SNX6	47481.9	5.7	sorting nexin-6, predicted	Crassostrea gigas	XP_011447207.1	39708	6.70	52	18
ZM	597	PRKAR2B	45790.5	4.7	cAMP-dependent protein kinase type II regulatory subunit	Crassostrea virginica	XP_022340956.1	41730	4.77	50	24
ZM	607	FH	45269	6.0	fumarate hydratase, mitochondrial	Crassostrea gigas	XP_034326246.1	50021	6.57	16	6
ZM	610	VAT1	45137.5	5.7	synaptic vesicle membrane protein VAT-1 homolog	Dreissena polymorpha	XP_052232593.1	43596	5.57	47	18
ZM	629	PA2G4	44025.1	6.3	proliferation-associated protein 2G4	Dreissena polymorpha	XP_052265250.1	42542	6.26	58	23
ZM	639	BPNT1	44175	5.8	3'(2'),5'-bisphosphate nucleotidase 1	Mercenaria mercenaria	XP_045187010.1	41020	6.08	42	11
ZM	641	CKB	43718.1	7.0	arginine kinase	Crassostrea gigas	XP_034334413.1	42376	7.13	54	20
ZM	644	ALDH1A2	44165.6	5.7	retinal dehydrogenase 2	Dreissena polymorpha	XP_052215329.1	53954	5.91	60	26
ZM	645	PDIA6	44460.8	5.6	protein disulfide-isomerase A6, predicted	Mytilus coruscus	CAC5386042.1	55498	5.09	36	13
ZM	649	WARS1	43779	5.96	tryptophanyl-tRNA synthetase, cytoplasmic	Dreissena polymorpha	XP_052269290.1	46521	6.06	66	26
ZM	650	ADH5	44380	4.67	NADP-dependent alcohol dehydrogenase C	Mya arenaria	XP_052801306.1	39822	5.09	46	16
ZM	655	P4HB	44315.1	4.4	protein disulfide-isomerase	Dreissena polymorpha	XP_052265432.1	56340	4.59	54	24
ZM	679	DNPEP	42700.5	6.3	aspartyl aminopeptidase	Crassostrea virginica	XP_022343582.1	51029	6.96	20	9
ZM	686	CTH	42495.7	6.0	cystathionine gamma-lyase	Dreissena polymorpha	XP_052231272.1	44059	6.07	62	20
ZM	705	DNAJB11	42109.1	5.7	dnaJ homolog subfamily B member 11	Mercenaria mercenaria	XP_045177498.1	40613	5.44	53	15
ZM	720	MYG1	41996	5.5	UPF0160 protein MYG1, mitochondrial	Mizuhopecten yessoensis	XP_021368209.1	42092.1	6.34	40	17
ZM	722	NME7	41219.8	6.3	nucleoside diphosphate kinase 7	Crassostrea gigas	XP_011446972.1	43004.3	6.48	55	15
ZM	723	TWF1	41814	5.8	twinfilin-1	Dreissena polymorpha	XP_052284384.1	39344	5.79	46	15
ZM	729	HPD	41675.4	5.7	4-hydroxyphenylpyruvate dioxygenase	Crassostrea gigas	XP_034338982.1	43674	6.09	60	19
ZM	731	PCK1_2	41320.7	5.9	phosphoenolpyruvate carboxykinase [GTP], partial, secund part	Dreissena polymorpha	XP_052233730.1	73532	6.24	36	28
ZM	766	SPAG6	40347.3	5.9	sperm-associated antigen 6	Dreissena polymorpha	XP_052247228.1	55106	6.29	48	18
ZM	812	HIBCH	38743.6	6.2	3-hydroxyisobutyryl-CoA hydrolase, mitochondrial, predicted	Mercenaria mercenaria	XP_045209919.1	46760	5.63	48	16
ZM	817	HSPB1	38223	6.5	small heat shock protein p36 alias major egg antigen	Mercenaria mercenaria	XP_045175088.1	37270	6.37	66	25
ZM	819	EEF2	38350.1	5.9	elongation factor 2, first part	Dreissena polymorpha	XP_052280559.1	95263	6.23	26	23
ZM	830	SULT1A1	37941.9	5.5	sulfotransferase family 1A member 1	Dreissena polymorpha	XP_052265244.1	45805	6.09	51	20
ZM	834	PPP1CA	38250	5.8	serine/threonine-protein phosphatase alpha-2 isoform	Dreissena polymorpha	XP_052224218.1	37289	6.12	61	27
ZM	901	TGFBI	34177.4	7.4	transforming growth factor-beta-induced protein ig-h3	Mercenaria mercenaria	XP_045164425.1	37733	6.95	38	13
ZM	932	ANXA11	33142.8	5.8	annexin A11	Dreissena polymorpha	XP_052269613.1	36418	5.97	52	12
ZM	984	CA2	29792.6	6.1	carbonic anhydrase II	Mytilus galloprovincialis	ALF62133.1	28640	6.03	48	20
ZM	995	EIF3F	29818.3	5.4	eukaryotic translation initiation factor 3 subunit F	Dreissena polymorpha	XP_052281787.1	30477	5.51	12	5
ZM	1039	TUBB	28478.1	5.3	tubulin beta, end part	Dreissena polymorpha	XP_052276976.1	49884	4.79	24	13
ZM	1105	GSTZ1	26883.2	5.7	maleylacetoacetate isomerase	Mercenaria mercenaria	XP_045162613.1	24498	5.79	44	8
ZM	1159	GPD2	26110.2	6.6	glycerol-3-phosphate dehydrogenase, mitochondrial, end part	Crassostrea gigas	XP_011451520.1	65893.6	8.35	56	44
ZM	1173	CAPS	25561.6	5.4	calcyphosin protein	Crassostrea gigas	XP_019918003.1	23498	5.55	47	15
ZM	1176	SOD2	24887.2	8.5	superoxide dismutase [Mn], mitochondrial	Ruditapes philippinarum	AFO64928.1	25070	6.70	38	10
ZM	1259	EIF5A	20524.2	5.0	eukaryotic translation initiation factor 5A, EIF5A	Mytilus edulis	CAG2186167.1	19771	5.51	74	20
ZM	1334	CFL1	13142.3	4.6	cofilin	Mercenaria mercenaria	XP_045172522.1	17181	6.61	39	5
ZM	1339	ATP5F1D	12048.2	4.4	ATP synthase delta chain, mitochondrial	Dreissena polymorpha	XP_052244433.1	18683	6.07	67	9
ZM	1670	SPATA18	70773.1	5.5	mitochondria-eating protein, SPATA18	Crassostrea virginica	XP_022324122.1	58456.1	6.16	60	18
ZM	2519	HSPD1	54076.1	5.4	heat shock protein 60, mitochondrial	Dreissena polymorpha	XP_052248646.1	61131	5.66	47	21
ZM	4204	GLRX3	39207.4	4.8	glutaredoxin-3, alias thioredoxin-Like 2	Dreissena polymorpha	XP_052251430.1	36407	4.89	61	15
ZM	4237	TALDO1	38289.8	4.8	transaldolase	Lingula anatina	XP_013415458.1	36911	5.04	30	5
ZM	8514	NAPA	24786.9	5.0	alpha-soluble NSF attachment protein	Crassostrea gigas	XP_011434594.1	32665	5.17	19	5
ZM	9159	CNN3	22873.3	5.1	calponin homolog, protein unc-87	Dreissena polymorpha	XP_052255120.1	27901	6.25	44	7
ZM	12452	NTPCR	26211.6	5.7	cancer-related nucleoside-triphosphatase	Mizuhopecten yessoensis	XP_021364849.1	21521	9.69	4	2
ZM	14678	ALDOB	28111.2	5.7	fructose-1, 6-bisphosphate aldolase	Dreissena polymorpha	XP_052243797.1	39488	6.62	12	4
ZM	19977	FAM172A	44808	5.8	cotranscriptional regulator FAM172A	Crassostrea gigas	XP_019918464.1	37052	5.84	51	17
ZM	20062	LDHB	42852.2	5.6	opine / octopine dehydrogenase, tauropine dehydrogenase	Mytilus edulis	CAG2189571.1	44807	5.17	52	20
ZM	20205	FAH	44598.5	5.6	fumarylacetoacetase	Crassostrea gigas	XP_011427156.2	46300	5.56	52	19
ZM	20235	TUBA1A	46038.8	5.8	tubulin alpha-1A chain	Dreissena polymorpha	XP_052260954.1	50090	4.94	32	11
ZM	44479	COL12A1	83379.3	5.6	collagen alpha-1(XII) chain	Dreissena polymorpha	XP_052281833.1	68385	5.76	22	12
ZM	71084	ATIC	66278.7	5.9	bifunctional purine biosynthesis protein PURH	Mizuhopecten yessoensis	XP_021369696.1	66983	6.50	52	22
ZM	81959	PAPSS1	67504.7	6.6	bifunctional 3'-phosphoadenosine 5'-phosphosulfate synthase	Crassostrea virginica	XP_022316246.1	68702	6.44	49	20
ZM	81979	PAPSS1	65696.5	6.7	bifunctional 3'-phosphoadenosine 5'-phosphosulfate synthase	Crassostrea gigas	XP_011439129.1	68703	6.44	49	25
ZM	82002	WDR1	64918.6	6.6	WD repeat-containing protein 1 alias actin-interacting protein 1	Mytilus coruscus	CAC5418834.1	62729	6.02	37	16
ZM	83183	IFI44	47223.7	6.6	interferon-induced protein 44 alias microtubule-associated protein 44	Dreissena polymorpha	XP_052284831.1	53680	7.56	22	10
ZM	102964	UFC1	23928.8	6.8	ubiquitin-fold modifier-conjugating enzyme 1 alias UFC1	Mercenaria mercenaria	XP_045209696.1	20213	6.44	38	8
	Tab. legend: Identifications were performed by mass spectrometry: Mr., molecular mass in Da; pI, isoelectric point; calc., calculated; obs., observed in 2DE gel; NCBInr access numbers; cov.: sequence coverage in %; pep, number of matched peptide sequences.
