# Supplementary material for: Cadmium Highlights Common and Specific Responses of Two Freshwater Sentinel Species, Dreissena polymorpha and Dreissena rostriformis bugensis
Source: Proteomes. 2024 Mar 26;12(2):10. doi: 10.3390/proteomes12020010 (PMC11036304; doi:10.3390/proteomes12020010)
Supplement: Supplementary file 1 [file proteomes-12-00010-s001.zip › FBultelle Supplementary files 20Feb24/FBultelle Proteomes Table S2.xlsx]

## Sheet: tab-QM id MS
	Tab S2: identification of quagga mussel differentially abundant proteoforms (DAPs) after cadmium exposure.
Dreissena	DAP	abbreviation	Mr obs.	pI obs.	Identification	Species of identification	access number	Mr calc.	pI calc.	cov.	pep.
QM	100	MVP	94623.2	5.7	major vault protein	Dreissena polymorpha	XP_052213085.1	96755	5.59	53	40
QM	133	CLCA4	93881.6	5.8	calcium-activated chloride channel regulator 4A	Mercenaria mercenaria	XP_045199674.1	103232	4.57	7	3
QM	151	MVP	88508.8	5.7	major vault protein, partial	Dreissena polymorpha	XP_052213085.1	96755	5.59	52	37
QM	177	PEFLIN	83986.5	6.9	peflin alias penta-EF hand (PEF) family protein, putative	Mizuhopecten yessoensis	XP_021369729.1	109630	6.43	40	28
QM	182	CFAP58	83074.6	6.6	cilia- and flagella-associated protein 58	Mizuhopecten yessoensis	XP_021374593.1	103230	8.49	21	10
QM	188	FLNA	83094.4	5.9	filamin-A, partial	Dreissena polymorpha	XP_052286871.1	429147	5.82	38	13
QM	198	VCL	80925.7	5.6	vinculin, partial	Dreissena polymorpha	XP_052235487.1	108467	5.50	17	12
QM	261	FUBP1	70696.9	5.7	far upstream element-binding protein 1	Crassostrea gigas	XP_011422132.1	65039	7.05	30	15
QM	276	PCK1	69689.9	6.4	phosphoenolpyruvate carboxykinase [GTP]	Dreissena polymorpha	XP_052233730.1	73532	6.24	41	25
QM	291	HSPA1	68940.1	5.4	heat shock protein 70	Corbicula fluminea	AHY03302.1	71248	5.40	53	27
QM	299	HSPA5	66677	5.2	Endoplasmic reticulum chaperone BiP GRP78	Dreissena polymorpha	XP_052219891.1	72563	4.99	26	8
QM	314	TKTL2	65909.7	6.0	transketolase protein 2	Crassostrea gigas	XP_011427761.1	67598	6.62	77	43
QM	341	ATP6V1A	63910.6	5.4	V-type proton ATPase catalytic subunit A	Mizuhopecten yessoensis	XP_021372963.1	69131	5.39	50	23
QM	382	HSPA1	58953.6	5.4	heat shock protein 70, partial	Corbicula fluminea	AHY03302.1	71248	5.40	35	17
QM	420	MCCC2	56870.2	6.7	3-methylcrotonoyl-CoA carboxylase beta chain, mitochondrial	Pomacea canaliculata	XP_025091813.1	62313	8.52	47	20
QM	424	CCT4	57095.8	6.2	T-complex protein 1 subunit delta	Mizuhopecten yessoensis	XP_021372676.1	57342	7.51	70	32
QM	431	LMNA	55662.8	5.3	60 kDa neurofilament protein-like	Dreissena polymorpha	XP_052223977.1	71037	5.46	36	16
QM	435	LMNA	55491	5.3	60 kDa neurofilament protein-like	Dreissena polymorpha	XP_052223977.1	71037	5.46	43	15
QM	437	ATP6V1B1	55136.9	5.7	V-type proton ATPase subunit B	Crassostrea virginica	XP_022289005.1	57503	5.64	56	21
QM	495	SYNE2	49935.8	5.6	nesprin-2	Dreissena polymorpha	XP_052237064.1	58133	7.22	56	27
QM	501	ATP5F1B	50870.9	5.1	ATP synthase subunit beta, mitochondrial	Mizuhopecten yessoensi	XP_021356377.1	56320	5.14	76	25
QM	508	TUBB4B	48029.1	5.4	tubulin beta-4B chain	Dreissena polymorpha	XP_052276978.1	49822	4.79	84	35
QM	513	SHMT1	49003.4	6.5	serine hydroxymethyltransferase, cytosolic	Crassostrea gigas	XP_011435353.1	51713	6.66	34	16
QM	517	ENO1	48103.5	5.8	enolase	Crassostrea gigas	XP_034299341.1	47229	5.71	78	32
QM	518	ALDH1A2	48663.8	6.1	retinal dehydrogenase 2	Dreissena polymorpha	XP_052215329.1	53954	5.91	29	6
QM	546	HSPD1	46797.9	5.5	heat shock protein 60	Dreissena polymorpha	XP_052248646.1	61131	5.66	22	12
QM	558	GSS	45617.8	5.8	glutathione synthetase	Dreissena polymorpha	XP_052215467.1	53837	6.09	32	14
QM	570	ILK	46516.8	6.4	integrin-linked protein kinase	Crassostrea gigas	XP_011444703.1	51186	6.44	38	11
QM	578	ADSS2	46200.5	6.3	adenylosuccinate synthetase	Crassostrea gigas	XP_011415826.2	48621	6.20	44	17
QM	583	CCT5	45634.4	6.1	T-complex protein 1 subunit epsilon	Crassostrea virginica	XP_022344660.1	59375	6.46	26	11
QM	609	TKTL2	44391.2	6.1	transketolase protein 2, partial, first part of 40 kDa	Crassostrea gigas	XP_011427761.1	67598	6.62	13	8
QM	611	AK5	43716.6	5.8	adenylate kinase isoenzyme 5	Pecten maximus	XP_033731674.1	111143	5.79	8	2
QM	614	PA2G4	43955.5	6.3	proliferation-associated protein 2G4	Dreissena polymorpha	XP_052265250.1	42542	6.26	44	17
QM	616	SPATA18	43782.2	5.3	mitochondria-eating protein	Crassostrea virginica	XP_022324122.1	58456	6.16	28	13
QM	620	CTSD	43052.8	4.6	cathepsin D alias lysosomal aspartic protease	Azumapecten farreri	ACL13150.1	42770	6.98	22	6
QM	624	ACTG1	42449.4	4.6	actin beta/gamma 1	Mytilus galloprovincialis	VDI38891.1	41887	5.30	38	13
QM	625	CASP3	43567.1	4.8	caspase 3 like, putative	Lottia gigantea	XP_009059501.1	53352	8.75	36	12
QM	632	CROCC	43108.1	6.1	rootletin	Pecten maximus	XP_033763987.1	281196	5.23	7	11
QM	638	ACTG1	41796.7	5.2	actin beta/gamma 1	Mytilus coruscus	CAC5419237.1	41792	5.30	36	10
QM	644	WARS1	42767.7	5.8	tryptophanyl-tRNA synthetase, cytoplasmic	Dreissena polymorpha	XP_052269290.1	46521	6.06	48	20
QM	655	PCCB	41805	5.3	propionyl-CoA carboxylase beta chain, mitochondrial	Crassostrea gigas	XP_011428695.2	59065	8.23	11	5
QM	663	TUBA1A	41534.5	5.7	tubulin alpha-1A chain	Dreissena polymorpha	XP_052260954.1	50090	4.94	44	14
QM	669	CTH	41118.5	6.1	cystathionine gamma-lyase	Dreissena polymorpha	XP_052231272.1	44059	6.07	61	17
QM	673	PSMC6	41340.1	6.2	26S proteasome regulatory subunit 10B	Crassostrea virginica	XP_022332857.1	44546	6.03	51	16
QM	694	CTH	40864.9	6.2	cystathionine gamma-lyase	Dreissena polymorpha	XP_052231272.1	44059	6.07	37	11
QM	710	EIF4A1	39889.3	5.8	eukaryotic initiation factor 4A-I	Crassostrea virginica	XP_022288944.1	47600	5.06	36	11
QM	718	CALR	39142.4	4.8	calreticulin	Pecten maximus	XP_033738322.1	47368	4.41	35	19
QM	736	GSTP1	38905.3	5.8	glutathione S-transferase P 1 GST3	Mizuhopecten yessoensis	XP_021345899.1	26031	5.55	21	6
QM	748	P4HB	38484.9	4.7	protein disulfide-isomerase	Dreissena polymorpha	XP_052265432.1	56340	4.59	33	14
QM	752	PCK1_2	37948.1	5.8	phosphoenolpyruvate carboxykinase [GTP]	Dreissena polymorpha	XP_052233730.1	73532	6.24	23	11
QM	780	DDX3X	37130.1	6.3	ATP-dependent RNA helicase DDX3X	Mytilus coruscus	CAC5360724.1	89268	8.65	13	7
QM	792	GAPDH	35710.9	6.2	glyceraldehyde-3-phosphate dehydrogenase	Littorina littorea	AJA37895.1	36079	7.66	40	14
QM	811	MDH1	35684	6.3	malate dehydrogenase, cytosolic	Mytilus californianus	AAZ79368.1	36446	6.02	55	16
QM	815	TUBB	34832.2	5.1	tubulin beta, partial	Mizuhopecten yessoensis	XP_021372086.1	49927	4.76	44	21
QM	820	ANXA13	34910.5	4.7	annexin A13	Dreissena polymorpha	XP_052228260.1	36042	4.74	69	28
QM	821	TPM1	34308.4	4.6	tropomyosin-1	Ruditapes philippinarum	BAH10155.1	30518	4.59	66	24
QM	828	ENO1	34987.9	5.5	enolase-short form alias c-myc promoter-binding protein-1 isoform	Homo sapiens	NP_001188412.1	36928	5.93	26	10
QM	839	PEPD	34134.7	5.7	proline iminopeptidase	Crassostrea gigas	XP_034308742.1	37009	6.04	20	6
QM	840	GSR	34032.4	5.9	glutathionyl-hydroquinone reductase YqjG	Crassostrea gigas	XP_011417911.2	38071	6.67	55	13
QM	851	PSMD14	34207	6.1	26S proteasome non-ATPase regulatory subunit 14	Crassostrea gigas	XP_011429048.1	34708	6.06	53	10
QM	855	IMPA1	33751.8	5.4	inositol monophosphatase	Crassostrea gigas	XP_011417866.1	29623	5.61	25	7
QM	869	CFAP161	33433.3	6.0	cilia- and flagella-associated protein 161	Crassostrea gigas	XP_011417213.1	32642	6.02	37	13
QM	926	TBCB	31667.6	4.8	tubulin-folding cofactor B	Crassostrea virginica	XP_022332919.1	28639	4.98	53	13
QM	932	PHB1	31386.3	5.4	prohibitin	Mizuhopecten yessoensis	XP_021370837.1	30084	5.77	78	24
QM	946	TPM4	30326	4.7	tropomyosin-4	Crassostrea gigas	XP_034322869.1	28888	4.62	88	42
QM	952	EIF3F	30865.1	5.5	eukaryotic translation initiation factor 3 subunit F	Dreissena polymorpha	XP_052281787.1	30477	5.51	65	17
QM	985	YWHAE	29751.8	4.7	14-3-3 protein epsilon	Dreissena polymorpha	XP_052245695.1	29254	4.68	72	22
QM	991	EIF4B	29724.6	5.6	eukaryotic translation initiation factor 4B	Dreissena polymorpha	XP_052212595.1	32048	5.76	35	10
QM	992	CNN3	29594.7	5.3	calponin homolog, protein unc-87	Dreissena polymorpha	XP_052255120.1	27901	6.25	52	12
QM	1011	ACTB	29008.3	5.4	actin, cytoplasmic, short form	Dreissena polymorpha	AAC32224.1	41853	5.30	61	25
QM	1026	CTSL	28816.5	4.6	cathepsin L	Dreissena polymorpha	XP_052239154.1	38974	5.33	40	13
QM	1028	PRDX2	28889.4	6.3	peroxiredoxin-like	Dreissena polymorpha	XP_052242652.1	28173	6.30	50	11
QM	1058	PSMA4	28393.2	5.5	proteasome subunit alpha type-4	Crassostrea gigas	XP_011419473.1	28601	5.91	45	8
QM	1061	GSTZ1	27873.2	5.4	maleylacetoacetate isomerase alias GST Z	Crassostrea gigas	XP_011417259.2	24776	6.44	46	7
QM	1066	YWHAB	28085.6	4.9	14-3-3 protein 1	Dreissena polymorpha	XP_052286749.1	28268	4.83	72	20
QM	1090	EFHC1	27602	5.2	EF-hand calcium-binding domain-containing protein 1	Crassostrea gigas	XP_011425267.1	24234	5.15	45	7
QM	1099	GST	27683.8	5.9	glutathione S-transferase-like	Dreissena polymorpha	XP_052258597.1	30544	5.35	63	13
QM	1116	EFHD2	27319	5.5	EF-hand domain-containing protein D2	Mizuhopecten yessoensis	XP_021353503.1	23410	5.71	50	9
QM	1119	CALM3	27412.2	5.2	calmodulin protein 3	Mya arenaria	XP_052813769.1	25740	5.48	43	10
QM	1127	CNDP2	27369.2	4.7	cytosolic non-specific dipeptidase	Dreissena polymorpha	XP_052268659.1	51942	5.42	8	4
QM	1137	PSMA2	27167	5.5	proteasome subunit alpha type-2	Crassostrea gigas	XP_034321686.1	26236	5.72	73	20
QM	1184	PRXL2C	27022.7	5.7	dye-decolorizing peroxidase YfeX	Dreissena polymorpha	XP_052252317.1	42057	8.86	15	5
QM	1217	MDH1	27069.2	4.7	malate dehydrogenase, cytosolic	Mytilus californianus	AAZ79368.1	36446	6.15	37	10
QM	1219	TMSB10	27110.9	5.3	thymosin beta	Pomacea canaliculata	XP_025087031.1	26964	5.56	20	3
QM	1256	DPYSL2	27335.1	6.3	dihydropyrimidinase-like, short form	Dreissena polymorpha	XP_052213292.1	66467	6.61	5	2
QM	1281	MDH2	24326.8	6.4	malate dehydrogenase, mitochondrial	Pomacea canaliculata	XP_025089045.1	37080	8.69	24	6
QM	1303	SOD1	21470.1	5.9	superoxide dismutase (Cu/Zn-SOD)	Dreissena polymorpha	AAQ88164.1	15656	5.78	68	12
QM	1321	AHCY	20643.5	6.3	adenosylhomocysteinase B	Mizuhopecten yessoensis	XP_021357992.1	47596	5.70	10	4
QM	1331	TUBB	19149.4	4.7	tubulin beta, first part	Mizuhopecten yessoensis	XP_021372086.1	49927	4.76	67	12
QM	1349	CALM1	17827.4	4.1	calmodulin	Crassostrea virginica	XP_022331537.1	16780	4.09	80	12
QM	1351	NENF	17074.8	4.7	neudesin	Lingula anatina	XP_013383370.1	17858	5.88	34	5
QM	1353	CYB5A	18002.2	4.7	cytochrome b5	Dreissena polymorpha	XP_052231812.1	14757	4.68	45	7
QM	1358	COX6B1	16777.9	6.0	cytochrome c oxidase subunit 6B1	Pomacea canaliculata	XP_025076114.1	10280	8.37	74	17
QM	1360	ACTB	14614.9	5.0	actin, cytoplasmic, short form	Dreissena polymorpha	AAC32224.1	41853	5.30	16	7
QM	1385	NIPSNAP1	14359.7	6.5	protein NipSnap	Pomacea canaliculata	XP_025090888.1	28708	9.28	27	9
QM	1408	ATP5F1D	12862.6	4.6	ATP synthase delta chain, mitochondrial	Dreissena polymorpha	XP_052244433.1	18683	6.07	56	9
QM	1422	RIDA	11326.6	6.0	2-iminobutanoate/2-iminopropanoate deaminase	Crassostrea virginica	XP_022317439.1	15633	5.50	16	2
QM	1559	ELOB	21107.2	4.6	elongin B	Mizuhopecten yessoensis	XP_021370223.1	13357	4.77	45	7
QM	2254	CCD151	56609	5.7	coiled-coil domain-containing protein 151	Crassostrea gigas	XP_011429872.1	63763	6.65	32	5
QM	2367	CS	40656.2	6.4	citrate synthase, mitochondrial	Mizuhopecten yessoensis	XP_021357329.1	51688	7.18	33	17
QM	2530	SULT1A1	33863.9	5.9	sulfotransferase family 1A member 1	Dreissena polymorpha	XP_052218453.1	34605	5.41	33	9
QM	4174	PACRG	27551.8	7.0	parkin coregulated gene protein homolog, predicted	Crassostrea gigas	XP_011436481.1	27754	7.09	46	10
QM	7190	ENO1	39080.1	5.5	enolase, predicted	Crassostrea virginica	XP_011436228.1	47309	5.83	51	16
QM	14602	NUDC	44487.6	5.1	nuclear migration protein nudC	Pecten maximus	XP_033739936.1	38482	4.99	27	6
QM	26826	TUBB	27899.8	4.7	tubulin beta, partial	Dreissena polymorpha	XP_052276976.1	49884	4.79	41	27
	Tab. legend: Identifications were performed by mass spectrometry: Mr., molecular mass in Da; pI, isoelectric point; calc., calculated; obs., observed in 2DE gel; NCBInr access numbers; cov.: sequence coverage in %; pep, number of matched peptide sequences; none when uncharacterized protein
