# Supplementary material for: Cadmium Highlights Common and Specific Responses of Two Freshwater Sentinel Species, Dreissena polymorpha and Dreissena rostriformis bugensis
Source: Proteomes. 2024 Mar 26;12(2):10. doi: 10.3390/proteomes12020010 (PMC11036304; doi:10.3390/proteomes12020010)
Supplement: Supplementary file 1 [file proteomes-12-00010-s001.zip › FBultelle Supplementary files 20Feb24/FBultelle Proteomes Table S3.xlsx]

## Sheet: tab. 1
	Table S3. Colour version of Table 1: Differentially abundant proteoforms identified in zebra (ZM) and quagga (QM) mussel gills after cadmium exposure
	Part A. Chaperone / processing /folding /degradation (GO:0033554_Cellular response to stress in bold)
	Species	label	abbrev.	Mr	pI obs.	Var.	Identification	Mr calc.	pI calc.	G.1	G.2	G.3	G.4	G.5	G.6	G.7	Ca
	ZM	44479	COL12A1	83379.3	5.6	2.07	collagen alpha-1(XII) chain	93807	6.54
		346	HSPA12A	69539.7	6.6	1.83	heat shock 70 kDa protein 12A	65693	6.57
		645	PDIA6	44460.8	5.6	1.68	protein disulfide-isomerase A6	55498	5.09
		8514	NAPA	24786.9	5.0	1.64	alpha-soluble NSF attachment protein	32665	5.17
		901	TGFBI	34177.4	7.4	1.52	transforming growth factor-beta-induced protein ig-h3	37733	6.95
		434	PPP5C	56198.9	6.0	1.49	serine/threonine-protein phosphatase 5	56653	6.11
		2519	HSPD1	54076.1	5.4	1.46	heat shock protein 60, mitochondrial	61131	5.66
		102964	UFC1	23928.8	6.8	1.39	ubiquitin-fold modifier-conjugating enzyme 1	20213	6.44
		163	RRBP1	89856.4	5.6	1.35	ribosome-binding protein 1	110856	5.92
		984	CA2	29792.6	6.1	1.34	carbonic anhydrase II	28640	6.03
		817	HSPB1	38223	6.5	1.28	small heat shock protein p36	37270	6.37
		705	DNAJB11	42109.1	5.7	1.26	dnaJ homolog subfamily B member 11	40613	5.44
		211	HSP90AA1	85658.5	5.1	0.78	heat shock protein 90	83077	4.91
		170	MVP	89817.9	5.7	0.74	major vault protein	96755	5.59
		207	VCP	85723.1	5.0	0.65	transitional endoplasmic reticulum ATPase	94138	5.04
		159	HSP90B1	89953.9	5.1	0.61	endoplasmin	91365	4.83
		655	P4HB	44315.1	4.4	0.56	protein disulfide-isomerase	56340	4.59
		334	STIP1	73026.2	5.8	0.55	stress-induced-phosphoprotein 1	62654	5.35
	QM	583	CCT5	45634.4	6.1	3.34	T-complex protein 1 subunit epsilon	59375	6.46
		382	HSPA1	58953.6	5.4	1.81	heat shock protein 70, partial	71248	5.40
		851	PSMD14	34207	6.1	1.81	26S proteasome non-ATPase regulatory subunit 14	34708	6.06
		673	PSMC6	41340.1	6.2	1.71	26S proteasome regulatory subunit 10B	44546	6.03
		341	ATP6V1A	63910.6	5.4	1.69	V-type proton ATPase catalytic subunit A	69131	5.39
		546	HSPD1	46797.9	5.5	1.61	heat shock protein 60, mitochondrial	61131	5.66
		1058	PSMA4	28393.2	5.5	1.56	proteasome subunit alpha type-4	28601	5.91
		625	CASP3	43567.1	4.8	1.55	caspase 3 like	53352	8.75
		1066	YWHAB	28085.6	4.9	1.47	14-3-3 protein 1	28268	4.83
		839	PEPD	34134.7	5.7	0.74	proline iminopeptidase	37009	6.04
		424	CCT4	57095.8	6.2	0.70	T-complex protein 1 subunit delta	57342	7.51
		1026	CTSL	28816.5	4.6	0.69	cathepsin L	38974	5.33
		291	HSPA1	68940.1	5.4	0.67	heat shock protein 70	71248	5.40
		1137	PSMA2	27167	5.5	0.66	proteasome subunit alpha type-2	26236	5.72
		437	ATP6V1B1	55136.9	5.7	0.65	V-type proton ATPase subunit B	57503	5.64
		299	HSPA5	66677	5.2	0.62	Endoplasmic reticulum chaperone BiP GRP78	72563	4.99
		620	CTSD	43052.8	4.6	0.61	cathepsin D	42770	6.98
		4174	PACRG	27551.8	7.0	0.59	parkin coregulated gene protein homolog	27754	7.09
		748	P4HB	38484.9	4.7	0.58	protein disulfide-isomerase	56340	4.59
		100	MVP	94623.2	5.7	0.56	major vault protein	96755	5.59
		985	YWHAE	29751.8	4.7	0.53	14-3-3 protein epsilon	29254	4.68
		151	MVP	88508.8	5.7	0.52	major vault protein, partial	96755	5.59
	Part B. Calcium and cytoskeleton alterations (GO:0005856 Cytoskeleton in bold)
	Species	label	abbrev.	Mr	pI obs.	Var.	Identification	Mr calc.	pI calc.	G.1	G.2	G.3	G.4	G.5	G.6	G.7	Ca
	ZM	191	FLNA	85826.7	6.0	1.63	filamin-A, partial	429147	5.82
		834	PPP1CA	38250	5.8	1.63	serine/threonine-protein phosphatase alpha-2 isoform	37289	6.12
		244	ANXA7	78073.7	7.6	1.62	annexin A7	66877	8.86								Ca
		597	PRKAR2B	45790.5	4.7	1.51	cAMP-dependent protein kinase type II regulatory subunit	41730	4.77
		722	NME7	41219.8	6.3	1.50	nucleoside diphosphate kinase 7	43004	6.48
		83183	IFI44	47223.7	6.6	1.45	microtubule-associated protein 44	53680	7.56
		932	ANXA11	33142.8	5.8	1.43	annexin A11	36418	5.97								Ca
		82002	WDR1	64918.6	6.6	1.43	WD repeat-containing protein 1	62729	6.02								Ca
		723	TWF1	41814	5.8	1.40	twinfilin-1	39344	5.79
		766	SPAG6	40347.3	5.9	1.39	sperm-associated antigen 6	55106	6.29
		679	DNPEP	42700.5	6.3	1.29	aspartyl aminopeptidase	51029	6.96
		1334	CFL1	13142.3	4.6	1.25	cofilin	17181	6.61
		550	SNX6	47481.9	5.7	1.22	sorting nexin-6	39708	6.70
		1039	TUBB	28478.1	5.3	0.80	tubulin beta, partial	49884	4.79
		610	VAT1	45137.5	5.7	0.73	synaptic vesicle membrane protein VAT-1 homolog	43596	5.57								Ca
		20235	TUBA1A	46038.8	5.8	0.68	tubulin alpha-1A chain	50090	4.94
		1173	CAPS	25561.6	5.4	0.68	calcyphosin protein	23498	5.55								Ca
		110	FLNA	94619.2	5.7	0.65	filamin A_B_C partial	429147	5.82
		9159	CNN3	22873.3	5.1	0.56	calponin homolog, protein unc-87	27901	6.25								Ca
		319	LMNA	75067.1	5.2	0.55	60 kDa neurofilament protein-like	71037	5.46								Ca
	QM	182	CFAP58	83074.6	6.6	3.75	cilia- and flagella-associated protein 58	103230	4.57
		177	PEFLIN	83986.5	6.9	2.82	peflin	109630	6.43								Ca
		1116	EFHD2	27319	5.5	1.89	EF-hand domain-containing protein D2	23410	5.71								Ca
		632	CROCC	43108.1	6.1	1.87	rootletin	281196	5.23
		992	CNN3	29594.7	5.3	1.70	calponin homolog, protein unc-87	27901	6.25								Ca
		188	FLNA	83094.4	5.9	1.65	filamin-A, partial	429147	5.82
		198	VCL	80925.7	5.6	1.64	vinculin	108467	5.50
		1119	CALM3	27412.2	5.2	1.62	calmodulin protein 3	25740	5.48								Ca
		718	CALR	39142.4	4.8	1.60	calreticulin	47368	4.41								Ca
		508	TUBB4B	48029.1	5.4	1.59	tubulin beta-4B chain	49822	4.79
		495	SYNE2	49935.8	5.6	1.53	nesprin-2	58133	7.22
		1090	EFHC1	27602	5.2	1.52	EF-hand calcium-binding domain-containing protein 1	24234	5.15								Ca
		926	TBCB	31667.6	4.8	1.42	tubulin-folding cofactor B	28639	4.98
		1219	TMSB10	27110.9	5.3	1.39	thymosin beta	26964	5.56
		26826	TUBB	27899.8	4.7	1.37	tubulin beta, partial	49884	4.79
		1360	ACTB	14614.9	5.0	1.21	actin, cytoplasmic, partial	41853	5.30
		821	TPM1	34308.4	4.6	1.18	tropomyosin-1	30518	4.59								Ca
		869	CFAP161	33433.3	6.0	0.73	cilia- and flagella-associated protein 161	32642	6.02
		1349	CALM1	17827.4	4.1	0.73	calmodulin	16780	4.09								Ca
		946	TPM4	30326	4.7	0.70	tropomyosin-4	28888	4.62								Ca
		435	LMNA	55491	5.3	0.61	60 kDa neurofilament protein-like	71037	5.46								Ca
		14602	NUDC	44487.6	5.1	0.61	nuclear migration protein nudC	38482	4.99
		638	ACTG1	41796.7	5.2	0.60	actin beta/gamma 1	41792	5.30
		1331	TUBB	19149.4	4.7	0.58	tubulin beta, first part	49927	4.76
		624	ACTG1	42449.4	4.6	0.56	actin beta/gamma 1	41887	5.30
		431	LMNA	55662.8	5.3	0.52	60 kDa neurofilament protein-like	71037	5.46								Ca
		820	ANXA13	34910.5	4.7	0.51	annexin A13	36042	4.74								Ca
		570	ILK	46516.8	6.4	0.51	integrin-linked protein kinase	51186	6.44
		815	TUBB	34832.2	5.1	0.51	tubulin beta, partial	49927	4.76
		2254	CCDC151	56609	5.7	0.49	coiled-coil domain-containing protein 151	63763	6.65
		663	TUBA1A	41534.5	5.7	0.48	tubulin alpha-1A chain	50090	4.94
		1256	DPYSL2	27335.1	6.3	0.44	dihydropyrimidinase-like, partial	66467	6.61
		1011	ACTB	29008.3	5.4	0.42	actin, cytoplasmic, partial	41853	5.30
		133	CLCA4	93881.6	5.8	0.36	calcium-activated chloride channel regulator 4A	103232	4.57								Ca
	Part C. Redox and detoxification (GO:0006790_ Sulfur compound metabolic process in bold)
	Species	label	abbrev.	Mr	pI obs.	Var.	Identification	Mr calc.	pI calc.	G.1	G.2	G.3	G.4	G.5	G.6	G.7	Ca
	ZM	4237	TALDO1	38289.8	4.8	2.61	transaldolase	36911	5.04
		4204	GLRX3	39207.4	4.8	2.47	glutaredoxin-3	36407	4.89
		686	CTH	42495.7	6.0	1.54	cystathionine gamma-lyase	44059	6.07								Ca
		81959	PAPSS1	67504.7	6.6	1.50	bifunctional 3'-phosphoadenosine 5'-phosphosulfate synthase	68703	6.44
		644	ALDH1A2	44165.6	5.7	1.47	retinal dehydrogenase 2	53954	5.91
		830	SULT1A1	37941.9	5.5	1.32	sulfotransferase family 1A member 1	45805	6.09
		81979	PAPSS1	65696.5	6.7	1.28	bifunctional 3'-phosphoadenosine 5'-phosphosulfate synthase	68703	6.44
		650	ADH5	44380	4.67	1.25	NADP-dependent alcohol dehydrogenase C	39822	5.09
		639	BPNT1	44175	5.8	1.23	3'(2'),5'-bisphosphate nucleotidase 1	41020	6.08
		1176	SOD2	24887.2	8.5	0.86	superoxide dismutase [Mn], mitochondrial	25070	5.70
		1105	GSTZ1	26883.2	5.7	0.75	maleylacetoacetate isomerase	24498	5.79
		517	CNDP2	48800	5.5	0.68	cytosolic non-specific dipeptidase	51942	5.42
	QM	1127	CNDP2	27369.2	4.7	1.66	cytosolic non-specific dipeptidase	51942	5.42
		518	ALDH1A2	48663.8	6.1	1.59	retinal dehydrogenase 2	53954	5.91
		2530	SULT1A1	33863.9	5.9	1.48	sulfotransferase family 1A member 1	34605	5.41
		1099	GST	27683.8	5.9	1.38	glutathione S-transferase-like	30544	5.35
		669	CTH	41118.5	6.1	1.37	cystathionine gamma-lyase	44059	6.07								Ca
		694	CTH	40864.9	6.2	1.35	cystathionine gamma-lyase	44059	6.07								Ca
		1061	GSTZ1	27873.2	5.4	1.23	maleylacetoacetate isomerase	24776	6.44
		1303	SOD1	21470.1	5.9	0.87	superoxide dismutase [Cu/Zn]	15656	5.78
		558	GSS	45617.8	5.8	0.77	glutathione synthetase	53837	6.09
		1353	CYB5A	18002.2	4.7	0.73	cytochrome b5	14757	4.68
		1351	NENF	17074.8	4.7	0.71	neudesin	17858	5.88
		1028	PRDX2	28889.4	6.3	0.70	peroxiredoxin-like	28173	6.30
		840	GSR	34032.4	5.9	0.65	glutathionyl-hydroquinone reductase YqjG	38071	6.67
		1321	AHCY	20643.5	6.3	0.64	adenosylhomocysteinase B	47596	5.70
		1184	PRXL2C	27022.7	5.7	0.63	dye-decolorizing peroxidase YfeX	42057	8.86
		736	GSTP1	38905.3	5.8	0.48	glutathione S-transferase P 1	26031	5.55
		578	ADSS2	46200.5	6.3	0.47	adenylosuccinate synthetase	48621	6.20
	Part D. Energy and metabolism (GO:0019752_ Carboxylic acid metabolic process in bold)
	Species	label	abbrev.	Mr	pI obs.	Var.	Identification	Mr calc.	pI calc.	G.1	G.2	G.3	G.4	G.5	G.6	G.7	Ca
	ZM	12452	NTPCR	26211.6	5.7	2.46	cancer-related nucleoside-triphosphatase	21521	9.69
		1159	GPD2	26110.2	6.6	2.01	glycerol-3-phosphate dehydrogenase, mitochondrial	65894	8.35								Ca
		71084	ATIC	66278.7	5.9	1.65	bifunctional purine biosynthesis protein PURH	66983	6.50
		242	PCCA	76341.2	6.7	1.49	propionyl-CoA carboxylase alpha chain, mitochondrial	80239	6.30
		20205	FAH	44598.5	5.6	1.46	fumarylacetoacetase	46300	5.56
		731	PCK1_2	41320.7	5.9	1.46	phosphoenolpyruvate carboxykinase [GTP], partial	73532	6.24
		607	FH	45269	6.0	1.45	fumarate hydratase, mitochondrial	50021	6.57
		14678	ALDOB	28111.2	5.7	1.42	fructose-1, 6-bisphosphate aldolase	39488	6.62
		114	ALDH1L1	92374.3	6.0	1.41	cytosolic 10-formyltetrahydrofolate dehydrogenase	101241	6.31
		1670	SPATA18	70773.1	5.5	1.41	mitochondria-eating protein	58456	6.16
		1339	ATP5F1D	12048.2	4.4	1.23	ATP synthase delta chain, mitochondrial	18683	6.07
		729	HPD	41675.4	5.7	1.23	4-hydroxyphenylpyruvate dioxygenase	43674	6.09
		720	MYG1	41996	5.5	1.21	UPF0160 protein MYG1, mitochondrial	42092	6.34
		812	HIBCH	38743.6	6.2	0.78	3-hydroxyisobutyryl-CoA hydrolase, mitochondrial	46760	5.63
		641	CKB	43718.1	7.0	0.71	arginine kinase	42376	7.13
		532	PCYT2	47621.8	6.3	0.70	ethanolamine-phosphate cytidylyltransferase	44547	6.20
		318	PCK1	71984.1	6.7	0.66	phosphoenolpyruvate carboxykinase, cytosolic [GTP]	73003	5.89
		20062	LDHB	42852.2	5.6	0.64	opine/octopine dehydrogenase, tauropine dehydrogenase	44807	5.17
		272	GBA2	79091.7	4.6	0.62	glucosidase 2 subunit beta	60632	4.36
	QM	609	TKTL2_short	44391.2	6.1	2.67	transketolase protein 2, partial	67598	6.62
		2367	CS	40656.2	6.4	2.47	citrate synthase, mitochondrial	51688	7.18
		276	PCK1	69689.9	6.4	2.25	phosphoenolpyruvate carboxykinase [GTP]	73532	6.24
		611	AK5	43716.6	5.8	2.24	adenylate kinase isoenzyme 5	111143	5.79
		811	MDH1B	35684	6.3	2.06	malate dehydrogenase, cytosolic	36446	6.02
		1217	MDH1B	27069.2	4.7	1.96	malate dehydrogenase, cytosolic	36446	6.15
		792	GAPDH	35710.9	6.2	1.84	glyceraldehyde-3-phosphate dehydrogenase	36079	7.66
		420	MCCC2	56870.2	6.7	1.76	3-methylcrotonoyl-CoA carboxylase beta chain, mitochondrial	62313	8.52
		752	PCK1_2	37948.1	5.8	1.69	phosphoenolpyruvate carboxykinase [GTP]	73532	6.24
		1385	NIPSNAP1	14359.7	6.5	1.49	protein NipSnap	28708	9.28								Ca
		513	SHMT1	49003.4	6.5	1.47	serine hydroxymethyltransferase, cytosolic	51713	6.66
		855	IMPA1	33751.8	5.4	1.40	inositol monophosphatase	29623	5.61
		1358	COX6B1	16777.9	6.0	0.78	cytochrome c oxidase subunit 6B1	10280	8.37
		932	PHB1	31386.3	5.4	0.76	prohibitin	30084	5.77
		517	ENO1	48103.5	5.8	0.76	enolase	47229	5.71
		616	SPATA18	43782.2	5.3	0.69	mitochondria-eating protein	58456	6.16
		1408	ATP5F1D	12862.6	4.6	0.65	ATP synthase delta chain, mitochondrial	18683	6.07
		828	ENO1_short	34987.9	5.5	0.64	enolase-short form alias c-myc promoter-binding protein-1	36928	5.93
		1281	MDH2	24326.8	6.4	0.64	malate dehydrogenase, mitochondrial	37080	8.69
		501	ATP5F1B	50870.9	5.1	0.61	ATP synthase subunit beta, mitochondrial	56320	5.14
		7190	ENO1	39080.1	5.5	0.58	enolase	47309	5.83
		314	TKTL2	65909.7	6.0	0.56	transketolase protein 2	67598	6.62
		655	PCCB	41805	5.3	0.45	propionyl-CoA carboxylase beta chain, mitochondrial	59065	8.23
	Part E. Transcription/translation (GO:0006417_ Regulation of translation in bold)
	Species	label	abbrev.	Mr	pI obs.	Var.	Identification	Mr calc.	pI calc.	G.1	G.2	G.3	G.4	G.5	G.6	G.7	Ca
	ZM	995	EIF3F	29818.3	5.4	1.71	eukaryotic translation initiation factor 3 subunit F	30477	5.51
		352	DDX3X	66641	6.1	1.69	ATP-dependent RNA helicase DDX3X	83050	7.99
		819	EEF2_short	38350.1	5.9	1.58	elongation factor 2, partial	95263	6.23
		19977	FAM172A	44808	5.8	1.54	cotranscriptional regulator FAM172A	37052	5.84
		474	U2AF2	53138.3	5.6	1.48	splicing factor U2AF 50 kDa subunit	50221	9.23
		356	FARSB	69075.5	5.4	1.46	phenylalanine-tRNA ligase beta subunit	71114	5.36
		629	PA2G4	44025.1	6.3	1.41	proliferation-associated protein 2G4	42542	6.26
		260	FUBP1	76900.9	6.0	1.27	far upstream element-binding protein 1	72027	6.43
		1259	EIF5A	20524.2	5.0	1.18	eukaryotic translation initiation factor 5A	19771	5.51
		649	WARS1	43779	5.96	0.70	tryptophanyl-tRNA synthetase, cytoplasmic	46521	6.06
		431	NAP1L1	60086.2	4.3	0.68	nucleosome assembly protein 1 1	46469	4.43
		81	EEF2	93961.8	7.5	0.65	elongation factor 2	93807	6.54
	QM	644	WARS1	42767.7	5.8	2.44	tryptophanyl-tRNA synthetase, cytoplasmic	46521	6.06
		710	EIF4A1	39889.3	5.8	1.60	eukaryotic initiation factor 4A-I	47600	5.06
		991	EIF4B	29724.6	5.6	1.44	eukaryotic translation initiation factor 4B	32048	5.76
		614	PA2G4	43955.5	6.3	1.39	proliferation-associated protein 2G4	42542	6.26
		952	EIF3F	30865.1	5.5	1.28	eukaryotic translation initiation factor 3 subunit F	30477	5.51
		261	FUBP1	70696.9	5.7	0.68	far upstream element-binding protein 1	65039	7.05
		780	DDX3X	37130.1	6.3	0.66	ATP-dependent RNA helicase DDX3X	89268	8.65
		1559	ELOB	21107.2	4.6	0.65	elongin B	13357	4.77
		1422	RIDA	11326.6	6.0	0.40	2-iminobutanoate/2-iminopropanoate deaminase	15633	5.50
	Legend: species, ZM for zebra mussel, QM for quagga mussel; label correspond to the reference number of the DAP in the proteomic analysis; abbrev. refer to GeneCards abbreviation by similarity; Mr and pI are observed DAP molecular mass and isoelectric point, respectively; var. greater than 1 indicates an increase in abundance of the proteoform after cadmium exposure, and conversely, a decrease fo…
