# Supplementary material for: Cadmium Highlights Common and Specific Responses of Two Freshwater Sentinel Species, Dreissena polymorpha and Dreissena rostriformis bugensis
Source: Proteomes. 2024 Mar 26;12(2):10. doi: 10.3390/proteomes12020010 (PMC11036304; doi:10.3390/proteomes12020010)
Supplement: Supplementary file 1 [file proteomes-12-00010-s001.zip › FBultelle Supplementary files 20Feb24/FBultelle Proteomes Table S4.xlsx]

## Sheet: attribution GO term
	Tab. S4 Main GO terms for the differentially abundant proteoforms identified in zebra (ZM) and quagga (QM) mussel gills after cadmium exposure
	ref. Tab 1	Chaperone / processing /folding /degradation (GO:0033554_Cellular response to stress in bold)																																										Calcium and cytoskeleton alterations (GO:0007010_ Cytoskeleton organization in bold)
	Species	ZM																			QM																							ZM
	DAP	44479	346	645	8514	901	434	2519	102964	163	984	817	705	211	170	207	159	655	334		583	382	851	673	341	546	1058	625	1066	839	424	1026	291	1137	437	299	620	4174	748	100	985	151		191	834	244	597	722	83183
	abbrev.	COL12A1	HSPA12A	PDIA6	NAPA	TGFBI	PPP5C	HSPD1	UFC1	RRBP1	CA2	HSPB1	DNAJB11	HSP90AA1	MVP	VCP	HSP90B1	P4HB	STIP1		CCT5	HSPA1	PSMD14	PSMC6	ATP6V1A	HSPD1	PSMA4	CASP3	YWHAB	PEPD	CCT4	CTSL	HSPA1	PSMA2	ATP6V1B1	HSPA5	CTSD	PACRG	P4HB	MVP	YWHAE	MVP		FLNA	PPP1CA	ANXA7	PRKAR2B	NME7	IFI44
	.	.	.	.	.	.	.	.	.	.	.	.	.	.	.	.	.	.	.	.	.	.	.	.	.	.	.		.	.	.	.	.	.	.	.	.	.	.	.	.	.		.	.	.	.	.	.
	GO:0042981_Regulation of apoptotic process
	GO:1902175_Regulation of oxidative stress-induced intrinsic apoptotic signaling pathway
	GO:2001233_Regulation of apoptotic signaling pathway
	GO:0043066_Negative regulation of apoptotic process
	GO:0010941_Regulation of cell death
	GO:0060548_Negative regulation of cell death
	.	.	.	.	.	.	.	.	.	.	.	.	.	.	.	.	.	.	.	.	.	.	.	.	.	.	.		.	.	.	.	.	.	.	.	.	.	.	.	.	.		.	.	.	.	.	.
	GO:0033554_Cellular response to stress
	GO:0010035_Response to inorganic substance
	GO:0010038_Response to metal ion
	GO:0034976_Response to endoplasmic reticulum stress
	GO:0006986_Response to unfolded protein
	GO:0045862_Positive regulation of proteolysis
	GO:0050821_Protein stabilization
	.	.	.	.	.	.	.	.	.	.	.	.	.	.	.	.	.	.	.	.	.	.	.	.	.	.	.		.	.	.	.	.	.	.	.	.	.	.	.	.	.		.	.	.	.	.	.
	GO:0005856_Cytoskeleton
	GO:0007010 _Cytoskeleton organization
	GO:0000226_Microtubule cytoskeleton organization/ GOCC:0015630_Microtubule cytoskeleton
	GO:0044782_Cilium organization
	GO:0030036_Actin cytoskeleton organization/ GOCC:0015629_Actin cytoskeleton
	GO:0030042_Actin filament depolymerization/GO:0030043 _Actin filament fragmentation
	.	.	.	.	.	.	.	.	.	.	.	.	.	.	.	.	.	.	.	.	.	.	.	.	.	.	.		.	.	.	.	.	.	.	.	.	.	.	.	.	.		.	.	.	.	.	.
	GO:0006790_Sulfur compound metabolic process
	GO:0006749_Glutathione metabolic process
	GO:0006979_Response to oxidative stress
	GO:0055114 _Oxidation-reduction process
	.	.	.	.	.	.	.	.	.	.	.	.	.	.	.	.	.	.	.	.	.	.	.	.	.	.	.		.	.	.	.	.	.	.	.	.	.	.	.	.	.		.	.	.	.	.	.
	GO:0019752_Carboxylic acid metabolic process
	GO:0006575_Cellular modified amino acid metabolic process
	GO:0006094 Gluconeogenesis
	GO:0006091_Generation of precursor metabolites and energy
	Mitochondrion (KW-0496)/ Mitochondrial matrix (GOCC:0005759)
	.	.	.	.	.	.	.	.	.	.	.	.	.	.	.	.	.	.	.	.	.	.	.	.	.	.	.		.	.	.	.	.	.	.	.	.	.	.	.	.	.		.	.	.	.	.	.
	GO:0043043_Peptide biosynthetic process
	GO:0043618_Regulation of transcription from RNA polymerase II promoter in response to stress
	GO:0010608_Posttranscriptional regulation of gene expression
	GO:0006417_Regulation of translation
	GO:0017148_Negative regulation of translation
	.	.	.	.	.	.	.	.	.	.	.	.	.	.	.	.	.	.	.	.	.	.	.	.	.	.	.		.	.	.	.	.	.	.	.	.	.	.	.	.	.		.	.	.	.	.	.
	Membrane-related events (membrane trafficking, lysomal activities, exocytose and endocytose)	mb			mb	mb				mb				mb	mb	mb						mb	mb		mb				mb	mb		mb	mb	mb	mb		mb			mb	mb	mb		mb	mb	mb
	GO:0045055 _Regulated exocytosis
[truncated: 144 more columns]
