# Supplementary material for: Cadmium Highlights Common and Specific Responses of Two Freshwater Sentinel Species, Dreissena polymorpha and Dreissena rostriformis bugensis
Source: Proteomes. 2024 Mar 26;12(2):10. doi: 10.3390/proteomes12020010 (PMC11036304; doi:10.3390/proteomes12020010)
Supplement: Supplementary file 1 [file proteomes-12-00010-s001.zip › FBultelle Supplementary files 20Feb24/FBultelle Proteomes Table S5.xlsx]

## Sheet: tab. S4
	Table S5. Summary of protein function (information was extracted from GeneCards online database (https://GeneCards.org) and bibliographic references)
		Reference Number	100	19	20	22	23	24	25	30	33	34	35	36	37	39	40	41	42	44	45	46	47	48	50	51	52	53	54	55	57	58	59	60	61	62	63	64	65	70	71	72	73	74	75	76	77	78	79
	abbreviation	doi	doi:10.1016/j.cellsig.2011.07.023	doi: 10.1515/biol-2021-0130	doi: 10.1016/j.cbi.2014.01.007	doi:10.1016/j.aquatox.2011.05.010	doi:10.1016/j.ecoenv.2018.08.086	doi: 10.1016/j.scitotenv.2021.149043	doi: 10.1016/j.envpol.2023.121286	doi: 10.1016/j.cotox.2019.12.002	doi: 10.1080/07391102.2015.1091747	doi: 10.3389/fphys.2016.00368	doi: 10.1007/s10528-013-9596-7	doi: 10.1111/1749-4877.12229	doi:10.1242/jeb.011262	doi: 10.3390/biom10040574	doi: 10.1007/s10646-016-1653-7	doi: 10.3389/fmars.2020.00502	doi: 10.1016/j.cotox.2019.12.002	doi:10.3390/biom9050190	doi: 10.1016/j.dib.2016.12.051	doi:10.1093/toxsci/kfu018	doi: 10.1016/j.ntt.2015.11.007	doi:10.1007/s10646-021-02465-8	doi:10.1016/j.freeradbiomed.2015.05.003	doi:10.1038/srep35704	doi: 10.1016/j.fsi.2016.09.064	doi:10.1016/j.fsi.2017.06.001	doi:10.1038/s41598-017-11894-7	doi:10.1016/j.ecoenv.2019.01.031	doi:10.3390/ijms21010278 molecular Sc 2019	doi: 1016/j.etap.2018.12.002	doi: 10.1016/j.actatropica.2019.05.024	doi: 0.1016/j.jhazmat.2023.131395	Cui & Freedman, 2009. JBC 284, 24925-24932.	doi:10.1016/j.fsi.2014.03.029	doi:10.1016/j.ecoenv.2019.04.063	doi: 10.1074/jbc.M111.304576	doi:10.1007/s00018-013-1263-y	doi :10.1016/j.cbpc.2018.11.005	doi:10.1016/j.envpol.2019.05.046)	doi:10.3892/or.2020.7776	Dalle-Donne et al., 2001, Free Radic. Biol. Med. 31,1624–16	doi:10.1016/j.aquatox.2005.03.020	doi:10.1016/j.aquatox.2009.07.014	doi:10.1242/jeb.030817	doi: 10.1002/etc.1823	doi: 10.1016/j.aquatox.2011.09.018.	doi:10.1016/j.aquatox.2016.01.003
	ACTB	Actin, cytoplasmic 1; Actins are ubiquitous and highly conserved proteins of the cytoskeleton that are involved in cell motility, structure, integrity, and intercellular signaling. Actin exists in both monomeric (G-actin) and polymeric (F-actin) forms. Part of the dynactin multiprotein complex that activates the molecular motor dynein for ultra-processive transport along microtubule. In addition …	100	19	20																							53		55													73	74	75	76	77	78	79
	ACTG1	Actin gamma 1 is a cytoplasmic actin found in all cell types. Polymerization of globular actin (G-actin) leads to a structural filament (F-actin). Beta and gamma actins coexist in most cell types as components of the cytoskeleton and as mediators of internal cell motility. Cadmium seems to cause actin polymerization that may lead to its increased glutathionylation, probably to protect it from cad…	100	19	20																					51		53		55													73	74	75	76	77		79
	ADH5	Alcohol dehydrogenase class-C alias ADH5 is member of the medium chain reductase/dehydrogenase (MDR)/zinc-dependent alcohol dehydrogenase-like family. Using NADP as cofactor, it catalyzes the oxidation of long-chain primary alcohols and the oxidation of S-(hydroxymethyl) glutathione. Also oxidizes long chain omega-hydroxy fatty acids.																								51												64
	ADSS2	Adenylosuccinate synthetase isozyme 2 catalyzes the first committed step in the conversion of inosine monophosphate (IMP) to adenosine monophosphate (AMP). It plays an important role in the de novo pathway and in the salvage pathway of purine nucleotide biosynthesis.																																				64
	AHCY	S-adenosylhomocysteine hydrolase belongs to the adenosylhomocysteinase family. It catalyzes the reversible hydrolysis of S-adenosylhomocysteine to adenosine and L-homocysteine. Thus, it regulates the intracellular concentrations of S-adenosylhomocysteine, a competitive inhibitor of S- adenosyl-L-methionine-dependent methyl transferase reactions thought to be important for transmethylation reactio…																									52											64
	AK5	Adenylate kinase isoenzyme 5; Nucleoside monophosphate (NMP) kinase that catalyzes the reversible transfer of the terminal phosphate group between nucleoside triphosphates and monophosphates. Active on AMP and dAMP with ATP as a donor. When GTP is used as phosphate donor, the enzyme phosphorylates AMP, CMP, and to a small extent dCMP. Also displays broad nucleoside diphosphate kinase activity.																																				64
	ALDH1A2	Retinal dehydrogenase 2 alias Aldehyde Dehydrogenase 1 Family Member A2 recognizes as substrates free retinal and cellular retinol-binding protein-bound retinal. It converts retinaldehyde to retinoic acid, which plays critical role in developmental process by modulating retinoid signaling. Retinal dehydrogenase 2 is member of the aldehyde dehydrogenases (ALDHs) that metabolize endogenous and exog…						24													45														61	62					71				75				79
	ALDH1L1	Cytosolic 10-formyltetrahydrofolate dehydrogenase alias Aldehyde dehydrogenase 1 family member L1. The enzyme catalyzes the conversion of 10-formyltetrahydrofolate, nicotinamide adenine dinucleotide phosphate (NADP+), and water to tetrahydrofolate, NADPH, and carbon dioxide. Loss of function or expression of this gene is associated with decreased apoptosis, increased cell motility, and cancer pro…																			45
	ALDOB	Fructose-1,6-bisphosphate aldolase (EC 4.1.2.13) is a tetrameric glycolytic enzyme that catalyzes the reversible conversion of fructose-1,6-bisphosphate to glyceraldehyde 3-phosphate and dihydroxyacetone phosphate. ALDO plays a key role in glycolysis (_the highly conserved ten-step metabolic pathway in which glucose is catabolized to pyruvate, leading to the formation of the high-energy molecules…
	ANXA11	Annexins belong to a family of calcium-dependent phospholipid binding proteins. Annexins are usually cytosolic proteins with a soluble and a stable form. Annexins are reversibly associated with components of the cytoskeleton or proteins that mediate interactions between the cell and the extracellular matrix. Members of the annexin family contain 4 internal repeat domains, each of which includes a…			20			24
	ANXA13	Annexins belong to a family of calcium-dependent phospholipid binding proteins. Annexins are usually cytosolic proteins with a soluble and a stable form. Annexins are reversibly associated with components of the cytoskeleton or proteins that mediate interactions between the cell and the extracellular matrix. Members of the annexin family contain 4 internal repeat domains, each of which includes a…			20			24
	ANXA7	Annexins belong to a family of calcium-dependent phospholipid binding proteins. Annexins are usually cytosolic proteins with a soluble and a stable form. Annexins are reversibly associated with components of the cytoskeleton or proteins that mediate interactions between the cell and the extracellular matrix. Members of the annexin family contain 4 internal repeat domains, each of which includes a…			20
	ATIC	ATIC alias PURH alias 5-aminoimidazole-4-carboxamide ribonucleotide formyltransferase/IMP cyclohydrolase belongs to the PurH family; is a bifunctional protein that catalyzes the last two steps of the de novo purine biosynthesis. The N-terminal domain has phosphoribosylaminoimidazolecarboxamide formyltransferase activity, and the C-terminal domain has IMP cyclohydrolase activity. Acts as a transfo…																													57
	ATP5F1B	ATP Synthase F1 Subunit Beta of the mitochondrial respiratory chain (F1-F0 ATP synthase or complex V). The mitochondrial F1F0-ATP synthase is composed of two linked multi-subunit complexes: the soluble catalytic core, F1, and the membrane-spanning component, Fo, comprising the proton channel. The complex produces ATP from ADP in the presence of a proton gradient across the membrane which is gener…				22															45													60		62					71							78	79
	ATP5F1D	ATP Synthase F1 subunit delta of the mitochondrial respiratory chain (F1-F0 ATP synthase or complex V). The mitochondrial F1F0-ATP synthase is composed of two linked multi-subunit complexes: the soluble catalytic core, F1, and the membrane-spanning component, Fo, comprising the proton channel. The complex produces ATP from ADP in the presence of a proton gradient across the membrane which is gene…																			45																				71								79
	ATP6V1A	V-type proton ATPase catalytic subunit A is a catalytic subunit of the peripheral V1 complex of vacuolar ATPase. V-ATPase vacuolar ATPases (also known as H+-ATPase) are responsible for acidifying a variety of intracellular compartments such as vacuoles, lysosomes and endosomes in eukaryotic cells for intracellular processes (protein sorting, zymogen activation, receptor-mediated endocytosis). V-A…																			45													60													77
	ATP6V1B1	V-type proton ATPase subunit B is the non-catalytic subunit of the peripheral V1 complex of vacuolar ATPase.V-ATPase vacuolar ATPase (also known as H+-ATPase) is responsible for acidifying a variety of intracellular compartments such as vacuoles, lysosomes and endosomes in eukaryotic cells for intracellular processes (protein sorting, zymogen activation, receptor-mediated endocytosis, ...). V-ATP…																			45																										77
	BPNT1	3'(2'),5'-bisphosphate nucleotidase 1 (BPNT1) converts adenosine 3'-phosphate 5'-phosphosulfate (PAPS) to adenosine 5'-phosphosulfate (APS) and 3'(2')-phosphoadenosine 5'- phosphate (PAP) to AMP. Has 1000-fold lower activity towards inositol 1,4-bisphosphate (Ins(1,4)P2) and inositol 1,3,4- trisphosphate (Ins(1,3,4)P3), but does not hydrolyze Ins(1)P, Ins(3,4)P2, Ins(1,3,4,5)P4 or InsP6; Belongs …																																				64
	CA2	Carbonic anhydrase 2 (EC 4.2.1.1) is a zinc-containing enzyme belonging to the lyase family. Carbonic anhydrases are primarily responsible for catalyzing the reversible hydration of carbon dioxide to form bicarbonate (HCO3-) and hydrogen (H+) ions.						24																						55			59
	CALM1	Calmodulin-1; Calmodulins belong to EF-hand superfamily and mediate the control of a large number of enzymes, ion channels, aquaporins and other proteins through calcium-binding. Among the enzymes to be stimulated by the calmodulin-calcium complex are a number of protein kinases and phosphatases. Calcium/calmodulin directly activates calcium/calmodulin-dependent protein kinase I by binding to the…			20					30																51		53
	CALM3	Calmodulin-3; Calmodulins belong to EF-hand superfamily and acts as part of a calcium signal transduction pathway by mediating the control of a large number of enzymes, ion channels, aquaporins and other proteins through calcium-binding. Calcium-binding is required for the activation of calmodulin. Among the enzymes to be stimulated by the calmodulin-calcium complex are a number of protein kinase…			20					30
	CALR	Calreticulin is a highly conserved calcium-binding chaperone protein that promotes folding, oligomeric assembly and quality control in the endoplasmic reticulum (ER) via the calreticulin/calnexin cycle. This lectin interacts transiently with almost all of the monoglucosylated glycoproteins that are synthesized in the ER. Interacts with the DNA-binding domain of NR3C1 and mediates its nuclear expo…			20	22																								55																	77
	CAPS	Calcyphosin-like protein; a calcium-binding protein with EF-hand domain containing which may play a role in the regulation of ion transport and in calcium dependent cellular signaling events.						24																									59																79
	CASP3	Caspase, putative (protein with domaine CARD cd01671). Caspases are aspartate-specific cysteine proteases with functions in apoptosis, immune signaling, inflammation, and host-defense mechanisms. In addition to caspases, proteins containing CARDs include adaptor proteins such as RAIDD, CARD9, and RIG-I-like helicases, which can form multiprotein complexes and play important roles in mediating the…			20					30							40				45			48
	CCDC151/ ODAD3	Coiled-coil domain-containing protein 151 is a ciliary protein involved in outer dynein arm assembly and required for motile cilia function. In gills of bivalve, cadmium leads to mitochondria-mediated apoptosis with induction of caspases and disorganized ciliary orientation with impairment of microtubules.						24
	CCT4	T-complex protein 1 subunit delta; Molecular chaperone alias Chaperonin Containing TCP1 Subunit 4; assists the folding of newly translated polypeptide substrates through multiple rounds of ATP-driven release and rebinding of partially folded intermediate forms. As part of the BBS/CCT complex may play a role in the assembly of BBSome, a complex involved in ciliogenesis regulating transports vesicl…	100																									53
	CCT5	T-complex protein 1 subunit epsilon alias Chaperonin Containing TCP1 Subunit 5; assists the folding of newly translated polypeptide substrates through multiple rounds of ATP-driven release and rebinding of partially folded intermediate forms. As part of the BBS/CCT complex may play a role in the assembly of BBSome, a complex involved in ciliogenesis regulating transports vesicles to the cilia. Su…	100																									53
	CFAP161	Cilia- and flagella-associated protein 161 may play a role in motile cilia function, possibly by acting on dynein arm assembly (dynein acts as a retrograde microtubule motor to transport organelles and vesicles). In gills of bivalve, cadmium leads to mitochondria-mediated apoptosis with induction of caspases and disorganized ciliary orientation with impairment of microtubules.						24
	CFAP58	Cilia- and flagella-associated protein 58 belongs to the CFAP58 family involved in protein localization to motile cilium. In gills of bivalve, cadmium leads to mitochondria-mediated apoptosis with induction of caspases and disorganized ciliary orientation with impairment of microtubules.						24
	CFL1	Cofilin-1 is a widely distributed intracellular actin-modulating protein and a major component of intranuclear and cytoplasmic actin rods that binds and depolymerizes filamentous F-actin and inhibits the polymerization of monomeric G-actin in a pH-dependent manner therefore. Plays a role in the regulation of actin cytoskeleton dynamics and of cell morphology and cytoskeletal organization in epith…			20																											58	59
	CKB / AK	In invertebrates, arginine kinase catalyzes the reversible transphosphorylation between ADP and phosphoarginine thus it plays an analogue physiological role as creatine kinase in vertebrates. Both, they reversibly catalyze the transfer of phosphate between ATP and various phosphogens (e.g. creatine phosphate versus arginine phosphate). These enzymes play a central role in energy transduction in t…				22			25		33																																						79
	CLCA4	Calcium-activated chloride channel regulator 4; May be involved in mediating calcium-activated chloride conductance; Chloride channel accessory			20
	CNDP2	Cytosolic non-specific dipeptidase is a Mn2- dependent cytosolic enzyme ubiquitously expressed. It hydrolyzes a variety of dipeptides with a strong preference for Cys-Gly. Mediates threonyl dipeptide catabolism in a tissue-specific way. Metabolizes N-lactoyl-amino acids, both through hydrolysis to form lactic acid and amino acids, as well as through their formation by reverse proteolysis. Plays a…			20																																	64											79
	CNN3	Thin filament-associated protein like protein unc-87 and calponin 3 (CCN3). The protein unc-87 is implicated in actin bundling and actin filament dynamics and contributes to actin filament stability. Calponin 3 is associated with the cytoskeleton but not involved in contraction. Calponin is not mediated directly by calcium, but via calcium-dependent kinases. Decreases in calponin have been docume…			20	22
	COL12A1	Alpha chain of type XII collagen, a member of the FACIT (fibril-associated collagens with interrupted triple helices) collagen family. Type XII collagen is a homotrimer found in association with type I collagen, an association that is thought to modify the interactions between collagen I fibrils and the surrounding matrix.						24
	COX6B1	Cytochrome c oxidase subunit 6B1 is a component of the cytochrome c oxidase (COX), the last enzyme in the mitochondrial electron transport chain which drives oxidative phosphorylation. It connects the two COX monomers into the physiological dimeric form.							25						37						45			48							57			60
	CROCC	Ciliary rootlet coiled-coil, rootletin; Rootletin; Major structural component of the ciliary rootlet, a cytoskeletal-like structure in ciliated cells which originates from the basal body at the proximal end of a cilium and extends proximally toward the cell nucleus (By similarity). Furthermore, is required for the correct positioning of the cilium basal body relative to the cell nucleus, to allow…						24
	CS	Citrate synthase, mitochondrial is a Krebs tricarboxylic acid cycle enzyme that catalyzes the synthesis of citrate from oxaloacetate and acetyl coenzyme A. The enzyme is found in nearly all cells capable of oxidative metablism. This protein is nuclear encoded and transported into the mitochondrial matrix, where the mature form is found.							25
	CTH	Cystathionine gamma-lyase catalyzes the last step in the trans-sulfuration pathway that converts cystathione derived from methionine into cysteine. Part of the L-cysteine derived from the trans-sulfuration pathway is utilized for biosynthesis of the ubiquitous antioxidant glutathione. CTH converts cystathionine to cysteine, ammonia and 2-oxobutanoate as well as two cysteine molecules to homolanth…								30						39	40												54								63	64
	CTSD	Cathepsin D is proteolytically processed to generate multiple protein products. These products include the cathepsin D light and heavy chains, which heterodimerize to form the mature enzyme. This enzyme exhibits pepsin-like activity and plays a role in protein turnover and in the proteolytic activation of hormones and growth factors.																																60
	CTSL	Cathepsin L1, CTSL, is a thiol protease and a member of the peptidase C1 family important for the overall degradation of proteins in lysosomes. This lysosomal cysteine proteinase plays a major role in normal cellular functions such as general protein turnover (intracellular protein catabolism). Its substrates include collagen and elastin, as well as alpha-1 protease inhibitor, a major controlling…							25
	CYB5A	Cytochrome b5 forms a complex with ferric cytochrome P450. It catalyzes the oxidation of long-chain primary alcohols and the oxidation of S-hydroxymethyl glutathione. Also oxidizes long chain omega-hydroxy fatty acids. It is involved in number of oxidative reactions, these include the catabolism of xenobiotics.								30
	DDX3X	ATP-dependent RNA helicase DDX3X is a multifunctional enzyme and a member of the large DEAD-box protein family, that is defined by the presence of the conserved Asp-Glu-Ala-Asp (DEAD) motif. This protein has been reported to display a high level of RNA-independent ATPase activity, and unlike most DEAD-box helicases, the ATPase activity is thought to be stimulated by both RNA and DNA. This protein…																													57										71
	DNAJB11	DnaJ homolog subfamily B member 11 alias HSP40 is a soluble glycoprotein of the endoplasmic reticulum lumen and serves as a co-chaperone for HSPA5, a HSP70 required for the proper folding and assembly of proteins in the ER. Binds directly to both unfolded proteins that are substrates for ERAD and nascent unfolded peptide chains, but dissociates from the HSPA5-unfolded protein complex before foldi…						24											42		45						52	53	54		57
	DNPEP	Aspartyl aminopeptidase; Aminopeptidase with specificity towards an acidic amino acid at the N-terminus. Likely to play an important role in intracellular protein and peptide metabolism. Plays a role in membrane trafficking and is specifically involved in the recycling and degradation of endocytic cargo.																															59
	DPYSL2	Dihydropyrimidases also called D-hydantoinases are a family of metallo-dependent hydrolases that catalyze the reversible hydrolytic ring opening of the amide bond in five- or six-membered cyclic diamides, like dihydropyrimidine or hydantoin. This family also includes the Dihydropyrimidinase-Related Protein 2 alias collapsin response regulators (CRMPs), cytosolic proteins involved in neuronal diff…
	EEF2	Elongation factor 2 is a member of the GTP-binding translation elongation factor family. EEF2 is an essential factor for protein synthesis. Catalyzes the GTP-dependent ribosomal translocation step during translation elongation. During this step, coordinates movement of the two tRNA molecules, the mRNA and conformational changes in the ribosome. This protein is completely inactivated by EF-2 kinas…																										53						60													77
	EFHC1	EF-hand domain-containing protein 1; Microtubule-associated protein which regulates cell division and neuronal migration during cortical development. Necessary for mitotic spindle organization. Necessary for radial and tangential cell migration during brain development, possibly acting as a regulator of cell morphology and process formation during migration. May enhance calcium influx through CAC…			20			24																							57	58
	EFHD2	EF-hand domain-containing protein D2; Plays a role as negative regulator of the canonical NF-kappa-B-activating branch. Controls spontaneous apoptosis through the regulation of BCL2L1 abundance; Enables cadherin binding activity. Interacts with CASP9; with inactive form.			20			24																							57																		79
	EIF3F	EIF3F (Eukaryotic Translation Initiation Factor 3 Subunit F) is a component of the eukaryotic translation initiation factor 3 (eIF-3) complex which is required for several steps in the initiation of protein synthesis. The eIF-3 complex associates with the 40S ribosome and facilitates the recruitment of the other eukaryotic translation initiation factors to form the 43S pre-initiation complex. It …																		44											57		59						65
	EIF4A1	Eukaryotic initiation factor 4A-I; ATP-dependent RNA helicase which is a subunit of the eIF4F complex involved in cap recognition and is required for mRNA binding to ribosome. In the current model of translation initiation, eIF4A unwinds RNA secondary structures in the 5'-UTR of mRNAs which is necessary to allow efficient binding of the small ribosomal subunit, and subsequent scanning for the ini…																															59
	EIF4B	Eukaryotic translation initiation factor 4B is required for the binding of mRNA to ribosomes. Functions in close association with EIF4-F and EIF4-A. Binds near the 5'- terminal cap of mRNA in presence of EIF-4F and ATP. Promotes the ATPase activity and the ATP-dependent RNA unwinding activity of both EIF4-A and EIF4-F.																															59
	EIF5A	Eukaryotic translation initiation factor 5A-1 is a mRNA-binding protein involved in translation elongation. Has an important function at the level of mRNA turnover, probably acting downstream of decapping. Involved in actin dynamics and cell cycle progression, mRNA decay and probably in a pathway involved in stress response. Enables U6 snRNA binding activity and protein N-terminus binding activit…																													57		59
	ELOB	Elongin-B also known as ELOB is a component of a general transcription elongation complex that increases the RNA polymerase II transcription elongation past template-encoded arresting sites. Subunit A is transcriptionally active and its transcription activity is strongly enhanced by binding to the dimeric complex of the regulatory subunits B and C (elongin BC complex). Stress signaling pathways a…
	ENO1	Alpha-enolase is a multifunctional enzyme that, as well as its role in glycolysis, plays a part in various processes such as growth control, hypoxia tolerance and allergic responses. Shorter isoforms have been shown to bind to the c-myc promoter and function as a tumor suppressor. Alpha-enolase is a glycolytic enzyme, which catalyzes the inter-conversion of 2-phosphoglycerate to phosphoenolpyruva…				22	23	24	25
	ENO1_short	Alpha-enolase shorter isoforms have been shown to bind to the c-myc promoter and function as a tumor suppressor. By using an alternative start codon, ENO-1 gene can give rise to a truncated 37 kDa protein, also called myc promoter-binding protein 1 (MBP-1), which is primary localized in the nucleus.The c-myc proto-oncogene is the master regulator of cell proliferation, differentiation and apoptos…		19			23
	FAH	Fumarylacetoacetase is a fumarylacetoacetate hydrolase involved in L-phenylalanine catabolic process, homogentisate catabolic process and tyrosine catabolic process. Predicted to act upstream of or within arginine catabolic process.							25	30
	FAM172A	Cotranscriptional regulator FAM172A belongs to the UPF0528 family. Plays a role in the regulation of alternative splicing. Seems to be required for stabilizing protein-protein interactions at the chromatin-spliceosome interface. May have hydrolase activity.
	FARSB	Phenylalanyl-tRNA synthetase beta subunit; Aminoacyl tRNA synthetases, Class II: Phenylalanyl-tRNA Synthetase is a highly conserved enzyme that belongs to the aminoacyl-tRNA synthetase class IIc subfamily. This enzyme comprises the regulatory beta subunits that form a tetramer with two catalytic alpha subunits. In the presence of ATP, this tetramer is responsible for attaching L-phenylalanine to …
	FH	Fumarate hydratase catalyzes the reversible interconversion of fumarate to L-malate. It exists in both a cytosolic form and an N-terminal extended form, differing only in the translation start site used. The N-terminal extended form is targeted to the mitochondrion, where the removal of the extension generates the same form as in the cytoplasm. In mitochondria, FH is a component of the tricarboxy…							25
	FLNA	Filamin connects cell membrane constituents to the actin cytoskeleton. May promote orthogonal branching of actin filaments and links actin filaments to membrane glycoproteins. Anchors various transmembrane proteins to the actin and serves as a scaffold for a wide range of cytoplasmic signaling proteins.Disturbances in ER-calcium homeostasis affect protein folding and may elicit ER stress. Interac…																										53
	FUBP1	Far upstream element-binding protein 1 is a single stranded DNA-binding protein that binds to multiple DNA elements, including the far upstream element (FUSE). It regulates c-Myc expression by binding to a single-stranded far-upstream element (FUSE) upstream of the c-Myc promoter. FBP1 physically interacts with p53, functions as a regulator of p53-regulatory proteins, and suppresses p53 transacti…
	GAPDH	Glyceraldehyde-3-phosphate dehydrogenase has been identified as a moonlighting protein based on its ability to perform mechanistically distinct functions. The enzyme catalyzes an important energy-yielding step in carbohydrate metabolism, the reversible oxidative phosphorylation of glyceraldehyde-3-phosphate in the presence of inorganic phosphate and nicotinamide adenine dinucleotide (NAD). GAPDH …							25																	51					57																		79
	GBA2	Non-lysosomal glucosylceramidase that catalyzes the conversion of glucosylceramide (GlcCer) to free glucose and ceramide. Ceramides are the main precursors of more complex glycosphingolipids that play a role in cellular growth, differentiation, adhesion, signaling, cytoskeletal dynamics and membrane properties.
	GLRX3	Glutaredoxin-3 is a member of the glutaredoxin family (oxidoreductase enzymes that reduce a variety of substrates using glutathione as a cofactor). GLRX3 does not possess any thyoredoxin activity since it lacks the conserved motif that is essential for catalytic activity. Together with BOLA2, they form a heterotrimeric complex composed by two BOLA2 molecules and one GLRX3 molecule linked by [2Fe-…																							50						57	58						64
	GPD2	Glycerol-3-phosphate dehydrogenase, mitochondrial alias glycerol-3-phosphate dehydrogenase 2; Belongs to the FAD-dependent glycerol-3-phosphate dehydrogenase family and catalyzes the conversion of glycerol-3-phosphate to dihydroxyacetone phosphate, using FAD as a cofactor.			20
	GSR	Glutathione reductase, mitochondrial maintains high levels of reduced glutathione in the cytosol.								30																			54									64
	GSS	Glutathione synthetase belongs to the eukaryotic GSH synthase family. GSS catalyzes the production of glutathione from gamma-glutamylcysteine and glycine in an ATP-dependent manner. Glutathione (gamma-glutamylcysteinylglycine, GSH) is the most abundant intracellular thiol in living aerobic cells and is required for numerous processes including the protection of cells against oxidative damage, ami…								30					37														54									64
	GST	Glutathione S-transferases (GSTs) are a family of enzymes that play an important role in detoxification by catalyzing the conjugation of many hydrophobic and electrophilic compounds with reduced glutathione.			20			24		30											45					51			54	55	57		59	60				64
	GSTP1	Glutathione S-transferase P alias GTS3 catalyzes the conjugation of reduced glutathione to a wide number of exogenous and endogenous hydrophobic electrophiles.								30																		53	54		57	58						64											79
	GSTZ1	Maleylacetoacetate isomerase is a soluble glutathione S-transferase and a bifunctional enzyme showing minimal glutathione- conjugating activity with ethacrynic acid and 7-chloro-4- nitrobenz-2-oxa-1,3-diazole and maleylacetoacetate isomerase activity. Has also low glutathione peroxidase activity with T- butyl and cumene hydroperoxides. Is able to catalyze the glutathione dependent oxygenation of …								30											45													60				64
	HIBCH	3-3-hydroxyisobutyryl-CoA hydrolase EC 3.1.2.4 enzyme responsible for hydrolysis of both 3-hydroxyisobutyryl-CoA and beta-hydroxypropionyl-CoA. Has high activity toward isobutyryl-CoA. Could be an isobutyryl-CoA dehydrogenase that functions in valine catabolism. Also hydrolyzes 3-hydroxypropanoyl-CoA.																				46
	HPD	4-hydroxyphenylpyruvate dioxygenase is an enzyme in the catabolic pathway of tyrosine. It catalyzes the conversion of 4-hydroxyphenylpyruvate to homogentisate. Gene Ontology (GO) annotations related to HPD include oxidoreductase activity.						24																																							77
	HSP90AA1	Heat shock protein HSP 90-alpha; Molecular chaperone that promotes the maturation, structural maintenance and proper regulation of specific target proteins involved for instance in cell cycle control and signal transduction. Undergoes a functional cycle that is linked to its ATPase activity which is essential for its chaperone activity. This cycle probably induces conformational changes in the cl…	100												37						45								54
	HSP90B1	HSP90B1 alias GRP94/96 and Endoplasmin is a molecular chaperone that functions in the processing and transport of secreted proteins. Involved in endoplasmic reticulum associated degradation (ERAD). Belongs to the heat shock protein 90 family.	100												37						45								54									64
	HSPA1	Heat shock 70 kDa protein 1A is a molecular chaperone implicated in a wide variety of cellular processes, including protection of the proteome from stress, folding and transport of newly synthesized polypeptides, activation of proteolysis of misfolded proteins and the formation and dissociation of protein complexes. Plays a pivotal role in the protein quality control system, ensuring the correct …	100					24							37					44	45						52	53	54		57					62												78	79
	HSPA12A	Heat shock protein family A member 12A, a 70kDa heat shock protein which is a member of the heat shock protein 70 family. In conjuction with other heat shock proteins, this protein stabilizes existing proteins against aggregation and mediates the folding of newly translated proteins in the cytosol and in organelles.													37					44	45							53	54		57					62													79
	HSPA5	GRP78 (78 kDa glucose-regulated protein) also known as BiP (Binding immunoglobulin protein) is a member of the heat shock protein 70 family. This protein localizes to the lumen of the endoplasmic reticulum where it operates as a typical HSP70 chaperone involved in the folding and assembly of proteins in the endoplasmic reticulum and in retrograde transport across the ER membrane of aberrant prote…																		44	45								54									64
	HSPB1	Heat shock protein beta-1 is a member of the small heat shock protein (HSP20) family of proteins. In response to environmental stress, the encoded protein translocates from the cytoplasm to the nucleus and functions as a molecular chaperone that promotes the correct folding of other proteins, probably maintaining denatured proteins in a folding- competent state. Plays a role in stress resistance …				22																						53			57
	HSPD1	Heat shock protein family D member 1 alias hsp60 or 60 kDa heat shock protein, mitochondrial; Chaperonin implicated in mitochondrial protein import and macromolecular assembly. Together with Hsp10, facilitates the correct folding of imported proteins. May also prevent misfolding and promote the refolding and proper assembly of unfolded polypeptides generated under stress conditions in the mitocho…	100												37						45							53								62													79
	IFI44	Interferon-induced protein 44 alias Microtubule-Associated Protein 44 aggregates to form microtubular structures. In gills of bivalve, cadmium leads to mitochondria-mediated apoptosis with induction of caspases and disorganized ciliary orientation with impairment of microtubules.						24
	ILK	Integrin-linked protein kinase; Receptor-proximal protein kinase regulating integrin- mediated signal transduction. May act as a mediator of inside-out integrin signaling. Focal adhesion protein part of the complex ILK-PINCH. This complex is considered to be one of the convergence points of integrin- and growth factor-signaling pathway. Could be implicated in mediating cell architecture, adhesion…			20
	IMPA1	Inositol monophosphatases belong to a Mg++ dependent phosphatase family, inhibited by lithium, many of which may act on inositol monophosphate substrate. They dephosphorylate inositol phosphate to generate inositol, which may be recycled into inositol lipids; in eukaryotes IMPase plays a vital role in intracellular signaling, responsible for the provision of inositol required for synthesis of pho…
	LDHB / ODH	Opine dehydrogenases (EC 1.5.1.11) are monomeric pyruvate oxidoreductases that catalyze the NADH dependent reductive condensation of pyruvate and amino acid in the reaction to form opine and oxidized NAD. Kegg pathway related to this enzyme is arginine and proline metabolism. In molluscs and therefore in bivalves, gills are involved in osmoregulation and free aminoacids play a role of organic osm…							25			34	35	36
	LMNA	Intermediate filament protein like class-IV neuronal intermediate filament. Intermediate filament sharing homologies with RGP51 (retrograde protein 51 kDa) with putative both structural and signaling functions: mammalian IF multimers were shown to move retrogradely after cytoskeleton collapse, translocating from an extended network to a perinuclear distribution in transfected cells whereas interm…			20
	MCCC2	The 3-methylcrotonoyl-CoA carboxylase beta chain, mitochondrial is a carboxyltransferase subunit of the 3-methylcrotonyl-CoA carboxylase, an enzyme that catalyzes the conversion of 3- methylcrotonyl-CoA to 3-methylglutaconyl-CoA, a critical step for leucine and isovaleric acid catabolism. Also belongs to the sulfur compound metabolic process. Its deficiency causes mitochondrial dysfunction, disru…																																				64
	MDH1B	Malate dehydrogenase, cytoplasmic (MDH1) catalyzes the reduction of aromatic alpha-keto acids in the presence of NADH. Plays essential roles in the malate-aspartate shuttle and the tricarboxylic acid cycle, important in mitochondrial NADH supply for oxidative phosphorylation. In gills of bivalve, cadmium leads to mitochondria-mediated apoptosis with modification of MDH activity, induction of casp…						24	25												45			48			52									62											77		79
	MDH2	Malate dehydrogenase 2 catalyzes the reversible oxidation of malate to oxaloacetate, utilizing the NAD/NADH cofactor system in the citric acid cycle. The protein is localized to the mitochondria and may play pivotal roles in the malate-aspartate shuttle that operates in the metabolic coordination between cytosol and mitochondria. In gills of bivalve, cadmium leads to mitochondria-mediated apoptos…							25																																						77		79
	MVP	Major vault proteins are the main component of Vaults. A vault ribonucleoprotein particle is a huge (400 A x 670 A) cage structure of 12.9 MDa that may act as scaffolds for proteins involved in signal transduction in multiple cellular processes by regulating the MAP kinase, JAK/STAT and phosphoinositide 3-kinase/Akt signaling pathways. Vaults may also be involved in nucleo-cytoplasmic transport. …																										53																					79
	MYG1	UPF0160 protein MYG1, mitochondrial alias C12orf10 (Chromosome 12 open reading frame 10) is a 3'-5' RNA exonuclease which cleaves in situ on specific transcripts in both nucleus and mitochondrion. Involved in regulating spatially segregated organellar RNA processing, acts as a coordinator of nucleo-mitochondrial crosstalk. MYG1 has a metal-dependent protein hydrolase (UPF0160) domain. In nucleolu…
	NAP1L1	NAP1L1 is a member of the nucleosome assembly protein (NAP) family. It participates in DNA replication and may play a role in modulating chromatin formation and contribute to the regulation of cell proliferation. This protein is an histone chaperone that plays a role in the nuclear import of H2A-H2B and nucleosome assembly. Participates also in several important DNA repair mechanisms: greatly enh…
	NAPA	Alpha-soluble NSF attachment protein; is required for vesicular transport between the endoplasmic reticulum and the Golgi apparatus. NAPA is involved in the completion of membrane fusion by mediating the interaction of N-ethylmaleimide-sensitive factor (NFS) with the vesicle-associated and membrane-associated SNAP receptor complex, and stimulating the ATPase activity of NSF. Belongs to the SNAP f…
	NENF	Neudesin has a neurotrophic activity exerted via MAPK1/ERK2, MAPK3/ERK1 and AKT1/AKT pathways and enhanced by binding to heme. Acts also as an anorexigenic neurotrophic factor that contributes to energy balance. NENF plays a role in the human tumorigenesis; Belongs to the cytochrome b5 family.
	NIPSNAP1	NIPSNAP1 is Protein NipSnap homolog 1 a member of the NipSnap family of proteins that may be involved in vesicular transport. A similar protein in mice inhibits the calcium channel TRPV6, and is also localized to the inner mitochondrial membrane where it may play a role in mitochondrial DNA maintenance.The paralog NIPSNAP2 is localized to mitochondria and plays a role in oxidative phosphorylation…			20
	NME7	Nucleoside diphosphate kinase 7; Major role in the synthesis of nucleoside triphosphates other than ATP. The ATP gamma phosphate is transferred to the nucleoside diphosphates beta phosphate via a ping-pong mechanism, using a phosphorylated active-site intermediate. This protein localizes to the centrosome and functions as a component of the gamma-tubulin ring complex which plays a role in microtu…			20
	NTPCR	Cancer-related nucleoside-triphosphatase is a non-specific nucleoside triphosphatase. Its gene is overexpressed in many tumor tissues, and while it is not essential for the cell, overexpression is cytotoxic. However, the cytotoxicity is not related to its triphosphatase activity. Has nucleotide phosphatase activity towards ATP, GTP, CTP, TTP and UTP. Hydrolyzes nucleoside diphosphates with lower …
	NUDC	Nuclear distribution C, dynein complex regulator alias Nuclear migration protein nudC plays a role in neurogenesis and neuronal migration (By similarity). Necessary for correct formation of mitotic spindles and chromosome separation during mitosis. Necessary for cytokinesis and cell proliferation; NudC family
	P4HB	The beta subunit of prolyl 4-hydroxylase is a highly abundant multifunctional enzyme that belongs to the protein disulfide isomerase family. When present as a tetramer consisting of two alpha and two beta subunits, this enzyme is involved in hydroxylation of prolyl residues in preprocollagen. P4HB is also a disulfide isomerase containing two thioredoxin domains that catalyzes the formation, break…																										53			57		59
	PA2G4	Proliferation-associated protein 2G4; May play a role in a ERBB3-regulated signal transduction pathway. Seems be involved in growth regulation. Inhibits transcription of some E2F1-regulated promoters, probably by recruiting histone acetylase (HAT) activity. Binds RNA. Associates with 28S, 18S and 5.8S mature rRNAs, several rRNA precursors and probably U3 small nucleolar RNA. May be involved in re…																													57
	PACRG	The parkin co-regulated protein is conserved across metazoans. It forms a large molecular complex with chaperones, including heat shock proteins 70 and 90, and chaperonin components including TCP1/CCT1, CCT2, CCT3, CCT4, CCT5, CCT6A, CCT7, CCT8. It suppresses cell death induced by accumulation of unfolded Pael receptor (Pael-R, a substrate of Parkin). It facilitates the formation of inclusions co…						24
	PAPSS1	Bifunctional 3'-phosphoadenosine 5'-phosphosulfate synthase 1 is the sulfate donor cosubstrate for all sulfotransferase (SULT) enzymes; Bifunctional enzyme with both ATP sulfurylase and APS kinase activity, which mediates two steps in the sulfate activation pathway. The first step is the transfer of a sulfate group to ATP to yield adenosine 5'-phosphosulfate (APS), and the second step is the tran…																																				64
	PCCA	Propionyl-CoA carboxylase alpha chain, mitochondrial is one of the 2 subunits of the biotin-dependent propionyl-CoA carboxylase (PCC), a mitochondrial enzyme involved in the catabolism of odd chain fatty acids, branched-chain amino acids isoleucine, threonine, methionine, and valine and other metabolites . Propionyl-CoA carboxylase catalyzes the carboxylation of propionyl-CoA/propanoyl-CoA to D-m…																																				64
	PCCB	Propionyl-CoA carboxylase beta chain, mitochondrial is one of the 2 subunits of the biotin-dependent propionyl-CoA carboxylase (PCC), a mitochondrial enzyme involved in the catabolism of odd chain fatty acids, branched-chain amino acids isoleucine, threonine, methionine, and valine and other metabolites . Propionyl-CoA carboxylase catalyzes the carboxylation of propionyl-CoA/propanoyl-CoA to D-me…							25													46																64			71
	PCK1_2	Phosphoenolpyruvate carboxykinase may exist in two isoforms, one cytosolic, PCK1, the other one mitochondrial (PCK2). Their activity regulates cataplerosis and anaplerosis, the processes that control the levels of metabolic intermediates in the citric acid cycle. The mitochondrial enzyme catalyzes the the conversion of oxaloacetate to phosphoenolpyruvate which is the rate-limiting step in the met…						24	25													46									57										71
	PCYT2	Phosphate cytidylyltransferase 2, ethanolamine alias ethanolamine-phosphate cytidylyltransferase catalyzes the second step in the synthesis of phosphatidylethanolamine from ethanolamine via the formation of CDP-ethanolamine (Kennedy pathway). Phosphatidylethanolamine is a dominant inner-leaflet phospholipid in cell membranes, where it plays a role in membrane function by structurally stabilizing …
	PDIA6	Protein disulfide-isomerase A6; May function as a chaperone that inhibits aggregation of misfolded proteins. Negatively regulates the unfolded protein response (UPR) through binding to UPR sensors such as ERN1, which in turn inactivates ERN1 signaling. May also regulate the UPR via the EIF2AK3 UPR sensor. Part of a large chaperone multiprotein complex comprising among others DNAJB11, HSP90B1, HSP…				22																									57		59			62
	PEFLIN	Peflin; Calcium-binding protein that acts as an adapter that bridges unrelated proteins or stabilizes weak protein-protein complexes in response to calcium. Able to form a heterodimer with the programmed cell death 6 gene product (PDCD6) and may modulate its function in Ca(2+) signaling. Together with PDCD6, acts as calcium-dependent adapter for the BCR(KLHL12) complex, a complex involved in endo…			20
	PEPD	Xaa-Pro dipeptidase; the protein forms a homodimer that hydrolyzes dipeptides or tripeptides with C-terminal proline or hydroxyproline residues. The enzyme serves an important role in the recycling of proline, and may be rate limiting for the production of collagen because the high level of iminoacids in collagen.
	PHB1	Prohibitin 1 (PHB) is an evolutionarily conserved, multifunctional 32 kDa protein implicated in cellular processes including the regulation of proliferation and apoptosis. Prohibitin inhibits DNA synthesis. It is predominantly localized to the mitochondria in epithelial cells. It plays a role in maintaining normal mitochondrial function and morphology. It has been shown that PHB interacts with co…																			45																										77
	PPP1CA	Serine/threonine-protein phosphatase alpha isoform that belongs to the metallophosphatase (MPP) superfamily; catalytic subunit of the PP1 complex, a serine/threonine specific protein phosphatase, known to be involved in the regulation of a variety of cellular processes, such as cell division, glycogen metabolism, muscle contractility, protein synthesis.In association with over 200 regulatory prot…
	PPP5C	Serine/threonine-protein phosphatase 5 belonging to the metallophosphatase (MPP) superfamily and implicated in wide ranging cellular processes, including apoptosis, differentiation, DNA damage response, cell survival, regulation of ion channels as well as oxidative and genotoxic stresses. It dephosphorylates a myriad of proteins involved in different signaling pathways. Directly interacts via TPR…
	PRDX	Peroxiredoxins are a thiol-specific peroxidases that catalyze the reduction of hydrogen peroxide and organic hydroperoxides to water and alcohols, respectively. Plays a role in cell protection against oxidative stress by detoxifying peroxides and as sensor of hydrogen peroxide-mediated signaling events. Might participate in the signaling cascades of growth factors and tumor necrosis factor-alpha …								30								41													57			60						70
	PRKAR2B	cAMP-dependent protein kinase type II-beta regulatory subunit. This regulatory subunit can be phosphorylated by the activated catalytic subunit. Protein kinase activity is involved in cAMP signaling in cells and in the regulation of lipid and glucose metabolism. Type II regulatory chains mediate membrane association by binding to anchoring proteins, including the MAP2 kinase. PRKAR2B is associate…			20
	PRXL2C	Peroxiredoxin-like; Thiol-specific peroxidases like dye-decolorizing peroxidase YfeX.								30								41													57
	PSMA2	Proteasome subunit alpha type-2; Component of the 20S core proteasome complex involved in the proteolytic degradation of most intracellular proteins. This complex plays numerous essential roles within the cell by associating with different regulatory particles. Associated with two 19S regulatory particles, forms the 26S proteasome and thus participates in the ATP-dependent degradation of ubiquiti…																		44							52			55																			79
	PSMA4	Proteasome subunit alpha type-4; Component of the 20S core proteasome complex involved in the proteolytic degradation of most intracellular proteins. This complex plays numerous essential roles within the cell by associating with different regulatory particles. Associated with two 19S regulatory particles, forms the 26S proteasome and thus participates in the ATP-dependent degradation of ubiquiti…																		44							52			55
	PSMC6	26S proteasome regulatory subunit 10B; Component of the 26S proteasome, a multiprotein complex involved in the ATP-dependent degradation of ubiquitinated proteins. PSMC6 belongs to the heterohexameric ring of AAA (ATPases associated with diverse cellular activities) proteins that unfolds ubiquitinated target proteins that are concurrently translocated into the proteasome proteolytic chamber and d…																		44
	PSMD14	PSMD14 subunit alias Rpn11 alias 26S proteasome non-ATPase regulatory subunit 14 is a metalloprotease component of the 26S proteasome that specifically cleaves 'Lys-63'-linked polyubiquitin chains. Rpn11 is responsible for substrate deubiquitination during proteasomal degradation. It is essential for maintaining a correct cell cycle and normal mitochondrial morphology and physiology; mutations in…																		44
	RIDA	HRSP12 alias RIDA (Reactive Intermediate Imine Deaminase A Homolog) is a 2-iminobutanoate/2-iminopropanoate deaminase; Catalyzes the hydrolytic deamination of enamine/imine intermediates that form during the course of normal metabolism. May facilitate the release of ammonia from these potentially toxic reactive metabolites, reducing their impact on cellular components. Enables mRNA binding activi…
	RRBP1	Ribosome-binding protein 1; Acts as a ribosome receptor and mediates interaction between the ribosome and the endoplasmic reticulum. May play a role in ER proliferation, secretory pathways and secretory cell differentiation, and mediation of ER-microtubule interactions. Alternative splicing has been observed and protein isoforms are characterized by regions of N-terminal decapeptide and C-termina…
	SHMT1	Serine hydroxymethyltransferase, cytosolic form of a pyridoxal phosphate-containing enzyme that catalyzes the reversible conversion of serine and tetrahydrofolate to glycine and 5,10-methylene tetrahydrofolate. This reaction provides one-carbon units for synthesis of methionine, thymidylate, and purines in the cytoplasm.
	SNX6	Sorting nexin-6, alias Tumor Necrosis Factor Receptor-Associated Factor 4 (TRAF4)-Associated Factor 2, is involved in several stages of intracellular trafficking, including retrograde transport of cargo proteins from endosomes to the trans-Golgi network for cargo protein recycling. Interacts with membranes phosphatidylinositol 3,4-bisphosphate and/or phosphatidylinositol 4,5-bisphosphate (Probabl…
	SOD1	Superoxide dismutase [Cu-Zn] destroys radicals which are normally produced within the cells and which are toxic to biological systems. SOD1 is a soluble cytoplasmic protein, acting as a homodimer to convert naturally-occuring but harmful superoxide radicals to molecular oxygen and hydrogen peroxide.				22				30						39	40	41								51		53	54			58		60
	SOD2	Superoxide dismutase [Mn], mitochondrial destroys superoxide anion radicals which are normally produced within the cells and which are toxic to biological systems. This mitochondrial protein forms a homotetramer and binds one manganese ion per subunit. SOD2 binds to the superoxide byproducts of oxidative phosphorylation and converts them to hydrogen peroxide and diatomic oxygen.								30						39	40	41									52		54			58		60													77
	SPAG6	Sperm-associated antigen 6 (SPAG6) was first detected in human testicular tissue but subsequently, it was found to be expressed in cilia-containing tissues and may be involved in microtubule cytoskeleton function. In a recent study, SPAG6 has been demonstrated to promotes cell proliferation and inhibits apoptosis through the PTEN/PI3K/AKT pathway in Burkitt lymphoma. In gills of bivalve, cadmium …						24																																		72
	SPATA18	Mitochondria-eating protein alias Spermatogenesis associated 18 (SPATA18) is key regulator of mitochondrial quality that mediates the repairing or degradation of unhealthy mitochondria in response to mitochondrial damage. Mitochondria-eating protein is a p53-inducible protein that is able to induce lysosome-like organelles within mitochondria that eliminate oxidized mitochondrial proteins, thereb…																				46
	STIP1	Stress-induced-phosphoprotein 1 is an adaptor/co-chaperone protein that coordinates the functions of HSP70 (HSPA1A) or HSC70 (HSPA8) and HSP90 (HSP90AA1) in protein folding. It is thought to assist in the transfer of proteins from HSP70 to HSP90 by binding both HSP90 and substrate-bound HSP70. STIP1 also stimulates the ATPase activity of HSP70 and inhibits the ATPase activity of HSP90, suggesting…																													57	58
	SULT1A1	Sulfotransferase family 1A member 1 is a sulfotransferase that utilizes 3'-phospho-5'-adenylyl sulfate (PAPS) as sulfonate donor to catalyze the sulfate conjugation of many compounds. Sulfonation increases the water solubility of most compounds, and therefore their excretion, but it can also result in bioactivation to form active metabolites.Sulfotransferase enzymes catalyze the sulfate conjugati…						24																		51		53										64
	SYNE2	Nesprin-2 (alias SYNE2 for Spectrin Repeat Containing Nuclear Enveloppe) is a nuclear outer membrane protein that binds cytoplasmic F-actin. This binding tethers the nucleus to the cytoskeleton and aids in the maintenance of the structural integrity of the nucleus. This multi-isomeric modular protein forms a linking network between organelles and the actin cytoskeleton to maintain the subcellular…
	TALDO1	Transaldolase 1 is a key enzyme of the nonoxidative pentose phosphate pathway providing ribose-5-phosphate for nucleic acid synthesis and NADPH for lipid biosynthesis. This pathway can also maintain glutathione at a reduced state and thus protect sulfhydryl groups and cellular integrity from oxygen radicals.							25																																								79
	TBCB	Tubulin-folding cofactor B belongs to the TBCB family; Binds to alpha-tubulin folding intermediates after their interaction with cytosolic chaperonin in the pathway leading from newly synthesized tubulin to properly folded heterodimer. Involved in regulation of tubulin heterodimer dissociation. In gills of bivalve, cadmium leads to mitochondria-mediated apoptosis with induction of caspases and di…																										53
	TGFBI	Transforming growth factor-beta-induced protein ig-h3; The protein plays a role in cell-collagen interactions and is induced by transforming growth factor-beta and acts to inhibit cell adhesion. Binds to type I, II, and IV collagens.						24
	TKTL2	Transketolase-like protein 2 belong to transketolase enzyme family that act as homodimers and catalyze the conversion of sedoheptulose 7-phosphate and D-glyceraldehyde 3-phosphate to D-ribose 5-phosphate and D-xylulose 5-phosphate. This thiamine-dependent reaction connects the pentose phosphate pathway to glycolysis, feeding excess sugar phosphates into the main carbohydrate metabolic pathways. T…							25
	TMSB10	Belongs to the thymosin beta family; Plays an important role in the organization of the cytoskeleton. Binds to and sequesters actin monomers (G actin) and therefore inhibits actin polymerization.
	TPM1	Tropomyosin alpha-1 chain belongs to the tropomyosin family of actin-binding proteins involved in the contractile system of striated and smooth muscles and the cytoskeleton of non-muscle cells in a calcium dependent regulation.			20																																											78	79
	TPM4	Tropomyosin alpha-4 chain; Tropomyosin family of actin-binding proteins involved in the contractile system of striated and smooth muscles and the cytoskeleton of non-muscle cells in a calcium dependent regulation.			20																																												79
	TUBA1A	Tubulin alpha subunit. Tubulin is the major constituent of microtubules. It binds two moles of GTP, one at an exchangeable site on the beta chain and one at a non-exchangeable site on the alpha chain; Decreased tyrosination and polyglutamylation of particular tubulin isoforms accompanied by increase in the level of specific detyrosinated and acetylated isoforms implies augmented stability and red…	100			22		24																																					75		77		79
	TUBB	Tubulin beta subunit. Tubulin is the major constituent of microtubules. It binds two moles of GTP, one at an exchangeable site on the beta chain and one at a non-exchangeable site on the alpha chain; Decreased tyrosination and polyglutamylation of particular tubulin isoforms accompanied by increase in the level of specific detyrosinated and acetylated isoforms implies augmented stability and redu…	100			22		24																												62									75		77
	TWF1	Twinfilins are actin-binding proteins of the gelsolin family and involved in motile and morphological processes. TWF1 (Twinfilin Actin Binding Protein 1) inhibits actin polymerization, likely by sequestering G-actin. By capping the barbed ends of filaments, it also regulates motility. Seems to play an important role in clathrin-mediated endocytosis and distribution of endocytic organelles.																			45
	U2AF2	U2 auxiliary factor (U2AF), comprised of a large and a small subunit. The splicing factor U2AF 50 kDa subunit is the large subunit which contains a sequence-specific RNA-binding region with 3 RNA recognition motifs and an Arg/Ser-rich domain necessary for splicing. The large subunit binds to the polypyrimidine tract of introns early during spliceosome assembly. By recruiting PRPF19 and the PRP19C…
	UFC1	Ubiquitin-fold modifier-conjugating enzyme 1 is a E1-like enzyme which specifically catalyses the second step of ufmylation. It forms an intermediate with UFM1 via a thioester linkage. Ufmylation is involved in reticulophagy, also called ER-phagy, induced in response to endoplasmic reticulum stress.																											54
	VAT1	Synaptic vesicle membrane protein VAT-1 homolog belongs to the quinone oxidoreductase subfamily of zinc-containing alcohol dehydrogenase proteins and is thought to be involved in vesicular transport. It plays a part in calcium-regulated keratinocyte activation in epidermal repair mechanisms. Has no effect on cell proliferation. Negatively regulates mitochondrial fusion in cooperation with mitofus…			20
	VCL	Vinculin; Actin filament (F-actin)-binding protein involved in cell-matrix adhesion and cell-cell adhesion. Regulates cell- surface E-cadherin expression and potentiates mechanosensing by the E-cadherin complex. May also play important roles in cell morphology and locomotion.
	VCP	Valosin-Containing Protein alias transitional endoplasmic reticulum ATPase is a multitask protein that plays a role in protein degradation, intracellular membrane fusion, DNA repair and replication, regulation of the cell cycle, and activation of the NF-kappa B pathway. This protein forms a homohexameric complex that interacts with a variety of cofactors and extracts ubiquitinated proteins from l…																					47
	WARS1	Tryptophanyl-tRNA synthetase cytoplasmic (WARS1) alias INF induced prot 53, tRNAsynthetas catalyzes the aminoacylation of tRNA(Trp) with tryptophan and is induced by interferon.Cytosolic tryptophanyl-tRNA synthetase exists in two forms, a major form which represents the full-length protein and a truncated form (mini TrpRS) in which an NH(2)-terminal extension is deleted because of alternative spl…																																															79
	WDR1	WD repeat-containing protein 1 alias actin-interacting protein 1 (WDR1) as an essential regulator of various actin-dependent processes in living cells increasing stability of perijunctional F-actin cables in a calcium dependent manner. WDR1 is localized at epithelial junctions and is involved in assembly and maintenance of epithelial apical cell junctions and in actin belt formation and turnover,…			20
	YWHAB	YWHAB for Tyrosine 3-Monooxygenase/Tryptophan 5-Monooxygenase Activation Protein beta/alpha-B belongs to the 14-3-3 family, a group of highly conserved phospho-serine/-threonine binding proteins that are involved in many vital cellular processes such as metabolism, protein trafficking, signal transduction, apoptosis and cell cycle regulation. In many cases, they promote cell survival by associati…
	YWHAE	YWHAE for Tyrosine 3-Monooxygenase/Tryptophan 5-Monooxygenase Activation Protein Epsilon belongs to the 14-3-3 family, a group of highly conserved phospho-serine/-threonine binding proteins involved in many vital cellular processes such as metabolism, protein trafficking, signal transduction, apoptosis and cell cycle regulation. Adapter protein implicated in the regulation of a large spectrum of …																													57
[truncated: 26 more columns]
